# Supplementary material for: 1-[2-(4-Isobutyl­phen­yl)propano­yl]thiosemicarbazide
Source: Acta Crystallogr Sect E Struct Rep Online. 2009 Feb 28;65(Pt 3):o621. doi: 10.1107/S1600536809006527 (PMC2968597; doi:10.1107/S1600536809006527)
Supplement: Supplementary file 2 [file e-65-0o621-Isup2.hkl]

# 
# h,k,l, Fc-squared, Fo-squared, sigma(Fo-squared) and status flag 
# 
data_I
_shelx_title ' itscm in P-1        (100K)' 
_shelx_refln_list_code          4 
_shelx_F_calc_maximum       92.26 
_exptl_crystal_F_000       300.00 
_reflns_d_resolution_high  0.6197 
 
loop_ 
 _symmetry_equiv_pos_as_xyz 
 'x, y, z' 
 '-x, -y, -z' 
 
_cell_length_a     5.5347 
_cell_length_b    10.6209 
_cell_length_c    13.1435 
_cell_angle_alpha  97.935 
_cell_angle_beta   98.418 
_cell_angle_gamma  96.293 
 
_shelx_F_squared_multiplier     1.000 
 
loop_ 
 _refln_index_h 
 _refln_index_k 
 _refln_index_l 
 _refln_F_squared_calc 
 _refln_F_squared_meas 
 _refln_F_squared_sigma 
 _refln_observed_status 
   1   0   0      416.35      431.87      7.96 o 
   2   0   0     1371.33     1529.86     19.58 o 
   3   0   0      297.00      326.11      3.57 o 
   4   0   0       85.03       79.95      1.00 o 
   5   0   0      559.46      544.84      6.35 o 
   6   0   0       68.67       67.83      3.55 o 
   7   0   0      102.44      100.08      1.98 o 
   8   0   0        3.41        2.93      0.42 o 
  -8   1   0        8.83        9.80      0.58 o 
  -7   1   0        2.19        1.66      0.29 o 
  -6   1   0      311.31      329.58      4.75 o 
  -5   1   0        2.58        1.44      0.22 o 
  -4   1   0        2.03        3.60      0.17 o 
  -3   1   0      119.01      111.60      1.74 o 
  -2   1   0       88.37       80.24      1.34 o 
  -1   1   0      236.77      215.89      3.16 o 
   0   1   0      228.02      237.76      3.31 o 
   1   1   0     1467.09     1429.63     15.55 o 
   2   1   0      362.52      400.63      3.59 o 
   3   1   0        1.59        3.93      0.23 o 
   4   1   0      912.56      926.78     12.48 o 
   5   1   0        3.26        2.83      0.81 o 
   6   1   0      120.85      128.44      2.38 o 
   7   1   0      103.10      106.04      2.18 o 
   8   1   0       37.32       40.97      1.29 o 
  -8   2   0       20.97       24.48      0.80 o 
  -7   2   0      214.26      227.60      3.51 o 
  -6   2   0      191.18      197.62      2.70 o 
  -5   2   0      589.76      564.57      4.71 o 
  -4   2   0      342.50      322.01      2.99 o 
  -3   2   0       10.66       13.14      0.36 o 
  -2   2   0     2022.38     2216.22     20.62 o 
  -1   2   0      160.77      169.95      1.82 o 
   0   2   0     1289.40     1322.59     14.28 o 
   1   2   0     2125.20     2312.08     30.95 o 
   2   2   0      378.43      434.11      4.96 o 
   3   2   0       63.14       62.87      1.14 o 
   4   2   0       25.65       26.38      1.18 o 
   5   2   0       63.95       60.92      1.46 o 
   6   2   0       66.35       68.40      1.66 o 
   7   2   0        1.13        1.32      0.46 o 
   8   2   0        0.36        0.43      0.38 o 
  -8   3   0       80.50       90.10      2.79 o 
  -7   3   0        1.09        0.73      0.25 o 
  -6   3   0       15.36       17.51      0.55 o 
  -5   3   0        0.99        1.42      0.28 o 
  -4   3   0       59.44       70.14      1.13 o 
  -3   3   0      139.55      134.96      1.30 o 
  -2   3   0       56.92       61.82      0.70 o 
  -1   3   0     2397.64     2474.66     22.52 o 
   0   3   0      798.42      915.35     10.22 o 
   1   3   0      211.80      241.01      3.61 o 
   2   3   0       22.95       12.72      0.44 o 
   3   3   0       60.12       66.19      1.41 o 
   4   3   0      315.64      315.04      7.81 o 
   5   3   0      251.73      233.89     10.65 o 
   6   3   0       66.86       65.61      1.74 o 
   7   3   0       78.93       76.84      2.01 o 
   8   3   0       10.28       11.38      1.09 o 
  -8   4   0        3.24        3.74      0.38 o 
  -7   4   0       52.70       52.28      1.13 o 
  -6   4   0      182.53      189.44      2.69 o 
  -5   4   0        3.19        4.26      0.25 o 
  -4   4   0      211.84      206.49      2.18 o 
  -3   4   0       19.67       17.98      0.37 o 
  -2   4   0       53.14       61.76      0.73 o 
  -1   4   0      144.96      133.38      1.34 o 
   0   4   0      321.19      315.07      3.30 o 
   1   4   0      583.36      576.08      5.57 o 
   2   4   0      139.56      129.39      1.90 o 
   3   4   0      118.99      116.03      1.86 o 
   4   4   0      189.05      183.51      2.39 o 
   5   4   0       10.78        9.52      0.69 o 
   6   4   0      168.95      162.00      3.29 o 
   7   4   0        8.49        9.61      0.79 o 
   8   4   0       13.43       12.98      1.22 o 
  -8   5   0        6.37        7.35      0.51 o 
  -7   5   0      200.24      199.12      3.30 o 
  -6   5   0       72.85       69.97      1.38 o 
  -5   5   0       91.54       85.80      2.59 o 
  -4   5   0        1.02        0.96      0.18 o 
  -3   5   0       23.86       15.59      0.43 o 
  -2   5   0      810.01      807.50      6.75 o 
  -1   5   0       92.25       87.85      0.99 o 
   0   5   0     4211.07     4564.23     44.01 o 
   1   5   0        9.74       18.48      0.41 o 
   2   5   0       21.73       26.82      0.62 o 
   3   5   0       25.00       23.14      0.65 o 
   4   5   0       84.89       76.13      1.37 o 
   5   5   0      173.48      173.50      3.48 o 
   6   5   0       19.76       18.80      1.04 o 
   7   5   0        9.89       10.99      0.90 o 
   8   5   0       37.66       40.98      2.19 o 
  -8   6   0        1.20        0.71      0.40 o 
  -7   6   0        0.05        0.54      0.32 o 
  -6   6   0      173.64      175.38      2.74 o 
  -5   6   0       92.71       95.97      1.42 o 
  -4   6   0      120.53      117.10      1.74 o 
  -3   6   0      358.25      366.02      3.66 o 
  -2   6   0      126.12      118.33      1.47 o 
  -1   6   0        0.05        0.00      0.17 o 
   0   6   0      487.43      506.83      4.34 o 
   1   6   0        1.23        1.95      0.18 o 
   2   6   0      657.31      663.88      6.06 o 
   3   6   0       21.30       21.40      0.67 o 
   4   6   0      234.78      241.38      3.12 o 
   5   6   0       79.03       78.10      3.35 o 
   6   6   0        1.73        0.54      0.42 o 
   7   6   0        5.27        3.74      0.68 o 
  -8   7   0        4.73        4.09      0.64 o 
  -7   7   0       31.54       30.69      1.46 o 
  -6   7   0      231.44      231.89      4.21 o 
  -5   7   0        6.42        5.92      0.44 o 
  -4   7   0       44.82       42.74      0.90 o 
  -3   7   0      262.30      259.10      3.14 o 
  -2   7   0      139.80      116.63      1.44 o 
  -1   7   0      282.54      264.09      2.42 o 
   0   7   0      552.97      539.12      4.67 o 
   1   7   0        0.07        0.49      0.14 o 
   2   7   0      162.97      152.30      1.89 o 
   3   7   0       66.82       57.98      1.06 o 
   4   7   0       17.44       17.33      0.87 o 
   5   7   0       29.79       29.59      1.39 o 
   6   7   0       10.99        9.93      0.92 o 
   7   7   0       41.65       42.21      2.42 o 
  -8   8   0      113.99      120.77      3.45 o 
  -7   8   0        3.61        5.37      0.77 o 
  -6   8   0      162.30      159.69      3.80 o 
  -5   8   0        5.53        4.09      0.46 o 
  -4   8   0       33.19       32.99      1.00 o 
  -3   8   0      108.65      109.61      1.74 o 
  -2   8   0      164.45      156.56      1.86 o 
  -1   8   0       70.76       87.72      1.16 o 
   0   8   0      185.11      186.79      1.83 o 
   1   8   0       67.64       65.78      0.92 o 
   2   8   0      221.62      200.34      2.40 o 
   3   8   0      464.05      460.01      4.99 o 
   4   8   0       19.03       21.81      1.22 o 
   5   8   0       43.48       41.84      1.76 o 
   6   8   0       22.07       23.10      1.38 o 
   7   8   0        6.97        7.47      1.24 o 
  -8   9   0       46.53       46.24      2.08 o 
  -7   9   0        0.57        0.74      0.55 o 
  -6   9   0      153.78      153.84      5.18 o 
  -5   9   0        0.02       -0.08      0.52 o 
  -4   9   0        0.84        0.95      0.31 o 
  -3   9   0       26.38       27.76      0.83 o 
  -2   9   0      166.02      149.70      1.88 o 
  -1   9   0       18.75       15.10      0.41 o 
   0   9   0       49.61       50.87      0.91 o 
   1   9   0      322.74      326.40      3.15 o 
   2   9   0       48.17       47.56      1.01 o 
   3   9   0      343.42      336.30      3.75 o 
   4   9   0        0.39        0.51      0.58 o 
   5   9   0       10.63        8.81      0.98 o 
   6   9   0        8.99        8.19      0.99 o 
  -7  10   0        3.01        2.83      0.75 o 
  -6  10   0        2.12        2.24      0.56 o 
  -5  10   0        5.82        5.49      0.58 o 
  -4  10   0      129.45      123.56      2.44 o 
  -3  10   0       11.97        7.93      0.61 o 
  -2  10   0      323.48      298.00      3.25 o 
  -1  10   0        1.40        1.72      0.21 o 
   0  10   0       19.06       29.46      0.95 o 
   1  10   0      356.16      341.46      3.67 o 
   2  10   0       19.39       18.82      0.76 o 
   3  10   0       67.06       68.84      1.38 o 
   4  10   0        0.09        0.33      0.36 o 
   5  10   0       30.34       33.41      2.10 o 
   6  10   0        1.00        0.56      0.76 o 
  -7  11   0       41.23       45.07      2.33 o 
  -6  11   0        4.64        5.70      0.80 o 
  -5  11   0       15.52       16.12      0.92 o 
  -4  11   0      150.32      154.68      2.91 o 
  -3  11   0        0.03        0.04      0.28 o 
  -2  11   0       41.90       40.26      1.06 o 
  -1  11   0       26.53       23.60      0.57 o 
   0  11   0       37.12       41.75      0.98 o 
   1  11   0       98.10       90.70      1.58 o 
   2  11   0       79.08       81.86      2.12 o 
   3  11   0        0.28        0.40      0.30 o 
   4  11   0      148.11      157.46      3.18 o 
   5  11   0       89.15       93.24      3.10 o 
  -7  12   0       82.41       76.15      3.22 o 
  -6  12   0      112.72      114.97      3.23 o 
  -5  12   0        2.70        1.68      0.59 o 
  -4  12   0       48.69       47.47      1.55 o 
  -3  12   0       45.23       48.27      1.87 o 
  -2  12   0      161.61      148.12      2.59 o 
  -1  12   0       29.81       28.68      1.07 o 
   0  12   0      139.21      144.93      2.19 o 
   1  12   0       10.62       14.53      0.97 o 
   2  12   0       43.27       41.84      1.38 o 
   3  12   0        5.27        5.47      1.07 o 
   4  12   0        0.26        1.07      0.59 o 
   5  12   0       17.19       12.48      1.80 o 
  -6  13   0       31.85       33.95      2.24 o 
  -5  13   0        5.15        3.85      0.84 o 
  -4  13   0       28.11       29.14      1.59 o 
  -3  13   0       62.98       63.63      2.00 o 
  -2  13   0      121.60      124.24      2.23 o 
  -1  13   0       11.72       10.25      0.74 o 
   0  13   0      128.43      132.73      2.13 o 
   1  13   0       25.41       23.45      0.85 o 
   2  13   0       13.18       13.92      1.05 o 
   3  13   0       76.02       73.94      3.27 o 
   4  13   0       33.17       38.24      2.48 o 
  -5  14   0        0.17       -0.35      0.67 o 
  -4  14   0        0.68        0.78      0.62 o 
  -3  14   0        1.90        2.48      0.53 o 
  -2  14   0       52.18       52.40      2.08 o 
  -1  14   0       37.55       38.83      2.05 o 
   0  14   0        1.57        1.15      0.36 o 
   1  14   0       31.81       33.62      1.09 o 
   2  14   0        5.56        5.74      0.80 o 
   3  14   0       69.53       72.16      3.29 o 
  -5  15   0       17.14       18.08      1.92 o 
  -4  15   0       19.92       14.16      1.79 o 
  -3  15   0       67.06       63.37      2.94 o 
  -2  15   0       63.78       64.80      4.97 o 
  -1  15   0        5.37        4.99      0.80 o 
   0  15   0       14.05       15.30      1.09 o 
   1  15   0       37.04       38.71      1.61 o 
   2  15   0        0.20        0.50      0.70 o 
   3  15   0       70.45       73.51      3.36 o 
  -4  16   0        0.01        0.03      0.55 o 
  -3  16   0       77.08       76.32      3.34 o 
  -2  16   0        0.00       -0.67      0.71 o 
  -1  16   0       33.52       32.05      2.06 o 
   0  16   0       17.14       14.61      1.38 o 
   1  16   0       49.58       50.35      2.26 o 
   1 -17   1        7.86        7.58      1.23 o 
  -2 -16   1       36.98       34.57      2.15 o 
  -1 -16   1       15.14       13.77      1.27 o 
   0 -16   1       36.00       34.22      1.98 o 
   1 -16   1       18.86       19.30      1.63 o 
   2 -16   1       23.32       23.41      1.91 o 
   3 -16   1       79.94       77.53      3.37 o 
   4 -16   1       22.09       20.61      1.61 o 
  -3 -15   1       16.01       14.15      1.58 o 
  -2 -15   1       16.32       13.00      1.38 o 
  -1 -15   1        3.84        3.63      1.35 o 
   0 -15   1       37.06       37.44      1.61 o 
   1 -15   1       54.07       56.44      3.03 o 
   2 -15   1        4.65        5.18      1.30 o 
   3 -15   1       58.69       61.18      2.86 o 
   4 -15   1       22.32       21.53      2.07 o 
   5 -15   1        9.46        9.31      1.50 o 
  -4 -14   1        5.15        3.03      1.09 o 
  -3 -14   1       10.51        9.38      1.39 o 
  -2 -14   1      105.03      106.73      2.89 o 
  -1 -14   1        0.28        0.50      0.35 o 
   0 -14   1       36.47       32.79      1.06 o 
   1 -14   1       13.63       15.68      1.10 o 
   2 -14   1      116.17      119.37      3.12 o 
   3 -14   1       13.08       13.94      1.18 o 
   4 -14   1        0.01       -0.44      0.45 o 
   5 -14   1       23.69       23.75      2.03 o 
  -4 -13   1        7.74        8.86      1.37 o 
  -3 -13   1       14.59       13.59      1.45 o 
  -2 -13   1       33.60       36.25      3.52 o 
  -1 -13   1      139.16      143.06      2.38 o 
   0 -13   1       19.56       18.06      0.73 o 
   1 -13   1        0.34       -0.07      0.32 o 
   2 -13   1      113.10      115.54      2.12 o 
   3 -13   1      220.66      233.30      4.35 o 
   4 -13   1       87.02       85.26      2.72 o 
   5 -13   1       24.57       23.72      1.44 o 
   6 -13   1       14.91       11.67      1.46 o 
  -5 -12   1        4.76        5.07      1.15 o 
  -4 -12   1        0.92        1.03      0.61 o 
  -3 -12   1       61.10       59.61      1.75 o 
  -2 -12   1       76.40       78.42      1.93 o 
  -1 -12   1       94.83       99.35      1.74 o 
   0 -12   1       17.50       20.99      0.73 o 
   1 -12   1       13.50       15.20      0.68 o 
   2 -12   1       18.63       16.62      0.75 o 
   3 -12   1       61.31       64.72      1.52 o 
   4 -12   1       31.72       30.70      1.24 o 
   5 -12   1        4.65        5.79      0.94 o 
   6 -12   1       86.14       87.43      6.76 o 
  -6 -11   1        6.03        5.44      1.29 o 
  -5 -11   1       97.14      100.16      3.21 o 
  -4 -11   1       58.88       61.03      1.84 o 
  -3 -11   1       51.08       51.27      1.24 o 
  -2 -11   1       58.65       60.39      1.60 o 
  -1 -11   1        4.44        4.14      0.44 o 
   0 -11   1       14.99       14.06      0.57 o 
   1 -11   1       10.44       20.37      0.53 o 
   2 -11   1       12.71       12.63      0.55 o 
   3 -11   1       77.06       75.18      2.31 o 
   4 -11   1       27.80       31.53      1.19 o 
   5 -11   1        7.01        7.57      0.69 o 
   6 -11   1       10.60       11.13      1.00 o 
   7 -11   1       16.62       14.63      1.43 o 
  -6 -10   1        0.04        0.65      0.79 o 
  -5 -10   1        5.91        6.11      0.91 o 
  -4 -10   1       18.28       17.08      1.27 o 
  -3 -10   1        9.65       10.23      0.57 o 
  -2 -10   1       48.27       48.84      1.20 o 
  -1 -10   1      176.46      168.83      2.14 o 
   0 -10   1       62.53       57.45      1.12 o 
   1 -10   1      671.98      641.93      5.44 o 
   2 -10   1       49.60       46.87      1.35 o 
   3 -10   1        0.04        0.31      0.23 o 
   4 -10   1      184.86      182.05      3.10 o 
   5 -10   1        8.41        9.18      0.90 o 
   6 -10   1      101.35      103.33      2.78 o 
   7 -10   1       30.58       34.43      1.97 o 
  -6  -9   1       56.80       53.70      2.14 o 
  -5  -9   1      142.11      147.81      4.22 o 
  -4  -9   1       29.96       25.46      1.16 o 
  -3  -9   1       75.34       69.93      1.32 o 
  -2  -9   1      119.70      114.12      1.71 o 
  -1  -9   1       76.39       82.56      1.17 o 
   0  -9   1       15.36       15.59      0.45 o 
   1  -9   1        4.26        5.55      0.39 o 
   2  -9   1       28.93       21.05      0.59 o 
   3  -9   1       87.23       89.42      1.59 o 
   4  -9   1       18.97       19.37      0.75 o 
   5  -9   1      123.10      117.90      2.28 o 
   6  -9   1       32.10       34.75      1.80 o 
   7  -9   1       16.62       14.95      1.25 o 
   8  -9   1       14.24       13.98      1.21 o 
  -7  -8   1       24.63       24.40      1.95 o 
  -6  -8   1       44.40       40.47      1.78 o 
  -5  -8   1       15.26       17.20      1.15 o 
  -4  -8   1       60.32       63.20      1.43 o 
  -3  -8   1      285.88      290.92      3.26 o 
  -2  -8   1       43.79       41.81      0.90 o 
  -1  -8   1      875.90      828.26      6.82 o 
   0  -8   1       35.64       36.16      0.59 o 
   1  -8   1      106.07      121.68      1.35 o 
   2  -8   1      496.33      484.67      6.14 o 
   3  -8   1     1807.06     1751.62     16.82 o 
   4  -8   1      354.27      353.04      3.80 o 
   5  -8   1       31.17       29.52      0.91 o 
   6  -8   1       39.60       38.43      1.81 o 
   7  -8   1       20.33       17.66      1.25 o 
   8  -8   1      106.30      112.13      3.37 o 
  -7  -7   1       62.17       65.64      3.03 o 
  -6  -7   1       18.89       18.55      2.36 o 
  -5  -7   1        6.07        5.31      1.65 o 
  -4  -7   1      168.39      158.01      2.40 o 
  -3  -7   1      370.80      348.25      4.01 o 
  -2  -7   1      309.06      290.73      3.39 o 
  -1  -7   1      201.00      194.02      1.95 o 
   0  -7   1       80.42       89.51      1.03 o 
   1  -7   1      346.49      351.96      2.88 o 
   2  -7   1      200.07      216.98      2.93 o 
   3  -7   1       18.13       17.30      0.53 o 
   4  -7   1       30.45       32.35      0.73 o 
   5  -7   1        4.33        4.42      0.33 o 
   6  -7   1       97.90      102.34      2.30 o 
   7  -7   1       84.17       84.45      2.69 o 
   8  -7   1       47.59       51.90      1.97 o 
  -7  -6   1       96.08       96.95      2.67 o 
  -6  -6   1        9.03       10.04      0.86 o 
  -5  -6   1      138.96      131.54      3.00 o 
  -4  -6   1      199.37      187.99      4.13 o 
  -3  -6   1        7.53        8.67      0.57 o 
  -2  -6   1      777.72      787.89      8.46 o 
  -1  -6   1      352.97      366.64      3.44 o 
   0  -6   1      154.59      143.57      1.78 o 
   1  -6   1     2106.35     2331.88     16.73 o 
   2  -6   1      110.62       99.38      1.43 o 
   3  -6   1     1163.66     1169.03     10.43 o 
   4  -6   1      170.14      168.77      1.83 o 
   5  -6   1      120.80      125.69      3.22 o 
   6  -6   1       23.03       22.74      0.84 o 
   7  -6   1        1.00        0.93      0.35 o 
   8  -6   1       17.61       18.68      0.91 o 
  -8  -5   1       49.93       52.54      2.45 o 
  -7  -5   1        3.08        3.10      0.57 o 
  -6  -5   1        0.54        0.16      0.41 o 
  -5  -5   1       82.09       72.36      2.38 o 
  -4  -5   1      246.45      233.72      3.40 o 
  -3  -5   1       61.56       51.63      1.17 o 
  -2  -5   1      160.84      187.18      2.64 o 
  -1  -5   1       85.93       64.51      0.86 o 
   0  -5   1        9.70       19.07      0.79 o 
   1  -5   1       23.12       34.77      0.46 o 
   2  -5   1      451.93      453.94      4.27 o 
   3  -5   1        0.42        0.23      0.08 o 
   4  -5   1       13.93       15.09      0.45 o 
   5  -5   1       16.05       17.53      0.52 o 
   6  -5   1        0.79        1.17      0.27 o 
   7  -5   1      217.14      227.33      3.39 o 
   8  -5   1       23.86       24.34      0.94 o 
  -8  -4   1        3.69        3.56      0.79 o 
  -7  -4   1      103.30      111.23      2.63 o 
  -6  -4   1       31.68       30.96      1.21 o 
  -5  -4   1       11.55       12.07      1.01 o 
  -4  -4   1      504.08      479.37      5.94 o 
  -3  -4   1      239.52      247.49      3.34 o 
  -2  -4   1      501.18      531.48      6.18 o 
  -1  -4   1      321.29      310.12      3.17 o 
   0  -4   1      338.76      321.91      3.79 o 
   1  -4   1       32.12       31.78      0.45 o 
   2  -4   1       11.88       12.50      0.25 o 
   3  -4   1      363.80      372.71      3.52 o 
   4  -4   1      163.06      149.47      1.70 o 
   5  -4   1       69.74       69.61      1.04 o 
   6  -4   1       69.76       67.95      2.41 o 
   7  -4   1        0.04        0.13      0.26 o 
   8  -4   1        2.31        2.27      0.39 o 
  -8  -3   1       32.86       36.43      1.78 o 
  -7  -3   1        0.92        1.25      0.40 o 
  -6  -3   1       37.04       34.88      1.19 o 
  -5  -3   1      115.55      109.39      3.05 o 
  -4  -3   1       52.00       49.64      1.29 o 
  -3  -3   1      475.91      479.75      5.70 o 
  -2  -3   1      202.99      193.45      3.04 o 
  -1  -3   1       36.07       35.87      1.22 o 
   0  -3   1     1182.16     1312.75     17.45 o 
   1  -3   1      757.92      801.27      7.19 o 
   2  -3   1     1605.62     1605.59     17.01 o 
   3  -3   1     1565.63     1706.51     14.43 o 
   4  -3   1      175.70      208.62      2.16 o 
   5  -3   1        6.96       11.22      0.38 o 
   6  -3   1        9.22        8.50      0.81 o 
   7  -3   1       71.79       70.77      1.44 o 
   8  -3   1       76.69       85.08      1.80 o 
  -8  -2   1       66.58       72.83      1.84 o 
  -7  -2   1       58.96       59.50      1.57 o 
  -6  -2   1      130.98      134.49      2.55 o 
  -5  -2   1      185.34      181.07      3.19 o 
  -4  -2   1      220.72      205.41      3.36 o 
  -3  -2   1      306.52      321.22      3.98 o 
  -2  -2   1      108.61      112.15      1.60 o 
  -1  -2   1     1125.66     1157.81     15.53 o 
   0  -2   1      131.51      148.84      3.20 o 
   1  -2   1      760.75      798.52     15.43 o 
   2  -2   1       23.68       31.68      0.45 o 
   3  -2   1      606.79      657.53      5.77 o 
   4  -2   1      550.53      561.33      4.55 o 
   5  -2   1      203.51      201.34      2.71 o 
   6  -2   1      105.48      102.60      1.72 o 
   7  -2   1      243.58      255.16      4.02 o 
   8  -2   1        4.06        5.00      0.77 o 
  -8  -1   1        8.64       10.06      0.65 o 
  -7  -1   1      139.45      144.77      2.64 o 
  -6  -1   1      115.29      108.92      2.04 o 
  -5  -1   1       58.21       53.18      1.32 o 
  -4  -1   1      668.42      657.05      9.91 o 
  -3  -1   1      258.61      320.06      6.10 o 
  -2  -1   1     1613.55     1711.07     28.38 o 
  -1  -1   1      101.38       86.44      2.15 o 
   0  -1   1     1399.11     1484.72     25.93 o 
   1  -1   1     3990.58     4326.15     40.34 o 
   2  -1   1      466.95      554.57      4.85 o 
   3  -1   1     1252.61     1354.36     11.54 o 
   4  -1   1      168.81      174.79      1.53 o 
   5  -1   1       46.28       40.19      0.96 o 
   6  -1   1        8.53        8.68      0.47 o 
   7  -1   1        7.99        7.11      0.57 o 
   8  -1   1       71.67       78.60      2.10 o 
  -8   0   1       57.19       61.34      3.21 o 
  -7   0   1        1.98        2.31      0.61 o 
  -6   0   1        5.29        4.31      0.46 o 
  -5   0   1      490.84      511.19      6.09 o 
  -4   0   1      578.62      592.97      5.74 o 
  -3   0   1      936.60      894.84     61.37 o 
  -2   0   1       47.42       34.29      0.96 o 
  -1   0   1      263.96      266.91      5.45 o 
   1   0   1     1517.16     1635.72     16.62 o 
   2   0   1     1721.39     1957.21     15.04 o 
   3   0   1      214.08      224.05      2.20 o 
   4   0   1       55.93       57.86      0.74 o 
   5   0   1       39.32       36.45      1.28 o 
   6   0   1       87.63       86.46      1.77 o 
   7   0   1      194.17      198.32      4.73 o 
   8   0   1        3.86        4.06      1.50 o 
  -8   1   1        3.02        1.85      0.54 o 
  -7   1   1       10.70       10.68      0.48 o 
  -6   1   1       40.95       37.23      1.11 o 
  -5   1   1      350.94      378.37      3.73 o 
  -4   1   1      170.81      156.06      3.69 o 
  -3   1   1      394.42      434.94      9.51 o 
  -2   1   1      502.37      536.09      7.68 o 
  -1   1   1      261.97      293.64      3.41 o 
   0   1   1       17.68       11.60      0.29 o 
   1   1   1      152.27      167.22      1.72 o 
   2   1   1      331.31      377.48      3.41 o 
   3   1   1       88.79       75.87      1.17 o 
   4   1   1      597.54      586.40      6.02 o 
   5   1   1      251.53      240.03      4.09 o 
   6   1   1      116.24      120.33      2.35 o 
   7   1   1        0.02        0.37      0.50 o 
   8   1   1       11.00       11.48      0.76 o 
  -8   2   1        6.36        7.26      0.70 o 
  -5   2   1      741.85      738.55      7.88 o 
  -4   2   1       75.10       89.06      2.04 o 
  -3   2   1      128.93      113.50      1.81 o 
  -2   2   1      181.83      167.49      1.83 o 
  -1   2   1      410.03      442.11      5.04 o 
   0   2   1      851.81      925.27      9.23 o 
   1   2   1      150.18      169.29      2.10 o 
   2   2   1      131.38      136.79      1.59 o 
   3   2   1       35.59       50.76      0.83 o 
   4   2   1      269.47      277.93      3.55 o 
   5   2   1       36.59       31.51      1.09 o 
   6   2   1       31.00       27.57      1.09 o 
   7   2   1       16.26       16.89      0.89 o 
   8   2   1       24.05       24.99      1.48 o 
  -8   3   1        9.45        9.97      0.81 o 
  -7   3   1        0.45        0.55      0.32 o 
  -6   3   1        8.81       10.45      0.50 o 
  -5   3   1       54.19       42.46      1.72 o 
  -4   3   1      105.57      105.31      1.19 o 
  -3   3   1      185.18      164.97      1.66 o 
  -2   3   1        0.88        0.52      0.09 o 
  -1   3   1     1914.17     1980.40     20.94 o 
   0   3   1     1162.60     1291.31     14.27 o 
   1   3   1      742.93      787.46      8.87 o 
   2   3   1      455.26      457.48      5.18 o 
   3   3   1      153.37      165.38      2.02 o 
   4   3   1      674.98      678.21      8.82 o 
   5   3   1        1.45        1.60      0.36 o 
   6   3   1      145.16      147.40      2.98 o 
   7   3   1       78.05       81.79      2.13 o 
   8   3   1        4.34        6.58      0.92 o 
  -8   4   1       19.75       23.85      1.21 o 
  -7   4   1       32.18       32.80      0.96 o 
  -6   4   1      128.12      121.87      1.68 o 
  -5   4   1        7.00        6.17      0.35 o 
  -4   4   1      668.38      679.61      5.09 o 
  -3   4   1        9.69        7.17      0.24 o 
  -2   4   1       14.05       22.30      0.36 o 
  -1   4   1      149.07      150.85      1.36 o 
   0   4   1      915.11     1055.44     10.63 o 
   1   4   1     1620.60     1706.31     12.99 o 
   2   4   1        0.86        0.27      0.14 o 
   3   4   1      271.71      251.20      3.57 o 
   4   4   1        2.82        2.23      0.33 o 
   5   4   1       88.48       82.02      2.05 o 
   6   4   1       86.58       80.33      2.12 o 
   7   4   1        0.50        1.27      0.44 o 
   8   4   1       79.77       87.58      3.21 o 
  -7   5   1        7.93        7.65      0.50 o 
  -6   5   1       91.55       97.56      1.50 o 
  -5   5   1       39.99       39.54      0.77 o 
  -4   5   1      517.22      486.42      4.61 o 
  -3   5   1      210.96      206.67      2.20 o 
  -2   5   1       14.46        7.71      0.28 o 
  -1   5   1        8.80        4.61      0.25 o 
   0   5   1      309.33      293.37      2.63 o 
   1   5   1        5.84        5.30      0.28 o 
   2   5   1        3.88        3.83      0.24 o 
   3   5   1      135.63      126.01      1.79 o 
   4   5   1        4.92        4.06      0.62 o 
   5   5   1       41.77       43.15      1.90 o 
   6   5   1        9.19        7.56      0.74 o 
   7   5   1       67.21       73.68      2.23 o 
  -8   6   1        3.06        3.89      0.52 o 
  -7   6   1        0.01        0.41      0.39 o 
  -6   6   1       13.07       15.11      0.69 o 
  -5   6   1      243.39      231.74      2.96 o 
  -4   6   1      281.09      272.84      3.25 o 
  -3   6   1      739.31      724.93      6.70 o 
  -2   6   1       86.09       90.82      1.80 o 
  -1   6   1        2.82        2.31      0.15 o 
   0   6   1       63.45       62.02      0.83 o 
   1   6   1      477.52      466.28      4.00 o 
   2   6   1       63.44       50.92      0.88 o 
   3   6   1       88.67       77.03      1.36 o 
   4   6   1      140.56      133.57      5.52 o 
   5   6   1       99.92       96.31      6.18 o 
   6   6   1       13.76       14.17      1.02 o 
   7   6   1        5.06        5.20      0.88 o 
  -8   7   1        0.27        0.83      0.44 o 
  -7   7   1       46.34       45.70      1.77 o 
  -6   7   1        4.52        5.46      0.50 o 
  -5   7   1      139.07      140.69      2.40 o 
  -4   7   1      378.61      371.96      3.86 o 
  -3   7   1       68.19       69.94      1.25 o 
  -2   7   1        1.76        1.66      0.18 o 
  -1   7   1      131.54      143.56      1.48 o 
   0   7   1      152.55      140.72      1.43 o 
   1   7   1      151.74      143.22      1.48 o 
   2   7   1      251.49      238.35      2.64 o 
   3   7   1       43.59       46.59      0.94 o 
   4   7   1      136.25      126.23      3.01 o 
   5   7   1       65.27       69.42      2.22 o 
   6   7   1       66.14       62.99      3.38 o 
   7   7   1      213.34      224.71      6.44 o 
  -8   8   1       14.14       15.00      1.12 o 
  -7   8   1       13.19       14.08      1.09 o 
  -6   8   1       24.01       26.26      1.70 o 
  -5   8   1       71.30       67.40      1.58 o 
  -4   8   1      589.09      568.18      7.06 o 
  -3   8   1      108.38      110.63      2.48 o 
  -2   8   1        0.05        0.04      0.20 o 
  -1   8   1      247.90      254.15      2.59 o 
   0   8   1        9.64       11.03      0.35 o 
   1   8   1      121.18      113.88      1.31 o 
   2   8   1       98.41      100.32      1.39 o 
   3   8   1       20.25       15.35      0.59 o 
   4   8   1      152.22      156.67      4.03 o 
   5   8   1        3.21        3.27      0.66 o 
   6   8   1        1.38        1.37      0.55 o 
   7   8   1       18.98       16.11      1.68 o 
  -8   9   1       11.20       12.86      1.14 o 
  -7   9   1       19.78       21.28      1.41 o 
  -6   9   1       46.31       46.28      1.63 o 
  -5   9   1       57.08       56.59      1.51 o 
  -4   9   1       97.19       99.84      2.04 o 
  -3   9   1       48.65       46.90      1.28 o 
  -2   9   1       22.44       19.04      0.56 o 
  -1   9   1       32.53       37.44      0.72 o 
   0   9   1      442.43      407.98      4.00 o 
   1   9   1      227.32      234.51      2.42 o 
   2   9   1       33.43       35.34      0.87 o 
   3   9   1      144.22      142.68      2.05 o 
   4   9   1      159.96      149.83      3.67 o 
   5   9   1       80.03       79.79      2.61 o 
   6   9   1       47.99       46.53      2.03 o 
  -7  10   1       38.78       35.52      1.94 o 
  -6  10   1      168.25      168.57      3.77 o 
  -5  10   1        0.62        0.72      0.35 o 
  -4  10   1       15.91       14.22      0.79 o 
  -3  10   1       58.34       54.78      1.83 o 
  -2  10   1      645.56      577.45      6.21 o 
  -1  10   1       58.28       47.01      0.78 o 
   0  10   1       79.56       71.06      1.29 o 
   1  10   1       67.74       70.73      1.43 o 
   2  10   1       14.71       15.26      0.64 o 
   3  10   1       49.86       50.47      1.72 o 
   4  10   1        3.14        2.93      0.56 o 
   5  10   1       32.09       37.10      1.85 o 
   6  10   1        7.26        5.27      1.29 o 
  -7  11   1       27.59       28.88      1.86 o 
  -6  11   1       19.14       19.91      1.27 o 
  -5  11   1        0.11       -0.11      0.38 o 
  -4  11   1      256.11      263.23      4.89 o 
  -3  11   1       17.24       18.84      0.91 o 
  -2  11   1      128.00      134.18      2.15 o 
  -1  11   1        5.68        4.71      0.44 o 
   0  11   1       13.52       12.80      0.56 o 
   1  11   1      224.57      226.28      2.97 o 
   2  11   1       73.50       68.34      1.90 o 
   3  11   1       28.56       28.88      3.89 o 
   4  11   1       85.88       88.13      2.39 o 
   5  11   1       61.48       61.51      2.51 o 
  -7  12   1       78.25       80.57      3.32 o 
  -6  12   1       12.15       11.22      1.09 o 
  -5  12   1       41.76       39.86      1.78 o 
  -4  12   1        0.04        0.48      0.44 o 
  -3  12   1       12.69       14.73      0.85 o 
  -2  12   1       17.09       14.73      0.72 o 
  -1  12   1       87.28       84.03      2.82 o 
   0  12   1      147.30      149.56      2.23 o 
   1  12   1        4.37        3.08      0.37 o 
   2  12   1       44.94       47.56      1.62 o 
   3  12   1       29.78       24.46      1.85 o 
   4  12   1        1.27        1.33      0.85 o 
   5  12   1       23.01       22.93      1.55 o 
  -6  13   1       26.83       28.40      2.03 o 
  -5  13   1       65.62       62.51      2.37 o 
  -4  13   1      168.40      173.89      4.20 o 
  -3  13   1      117.63      118.69      2.51 o 
  -2  13   1       24.48       22.33      1.03 o 
  -1  13   1      142.08      141.34      2.81 o 
   0  13   1       71.85       71.30      1.45 o 
   1  13   1       60.07       61.95      1.37 o 
   2  13   1      107.49      113.71      3.45 o 
   3  13   1       20.28       20.21      1.73 o 
   4  13   1      147.50      160.08      5.47 o 
  -5  14   1        7.56        7.09      1.36 o 
  -4  14   1        5.57        5.34      0.93 o 
  -3  14   1        8.37        8.40      0.77 o 
  -2  14   1       17.32       17.38      1.18 o 
  -1  14   1        2.45        1.83      0.54 o 
   0  14   1       35.15       34.74      1.10 o 
   1  14   1       17.14       21.52      1.18 o 
   2  14   1       21.73       22.76      1.74 o 
   3  14   1        9.87        9.61      1.39 o 
  -5  15   1       37.89       39.75      2.73 o 
  -4  15   1        9.20        9.27      1.54 o 
  -3  15   1       91.39       98.29      3.77 o 
  -2  15   1      337.19      345.48      6.62 o 
  -1  15   1      116.02      117.12      3.15 o 
   0  15   1       44.94       45.32      1.95 o 
   1  15   1        6.71        7.20      0.84 o 
   2  15   1       18.33       20.59      1.68 o 
  -3  16   1        1.86        1.94      0.93 o 
  -2  16   1       25.49       28.97      2.05 o 
  -1  16   1       37.41       36.40      2.19 o 
   0  16   1        8.02        6.84      1.07 o 
   1  16   1       30.47       32.11      1.82 o 
   0 -17   2        1.71        1.88      0.86 o 
   1 -17   2        5.91        4.32      1.07 o 
   2 -17   2       20.93       21.29      1.81 o 
  -2 -16   2        5.46        3.87      1.02 o 
  -1 -16   2       47.11       47.48      2.20 o 
   0 -16   2       21.24       20.71      1.59 o 
   1 -16   2        0.80        0.03      0.68 o 
   2 -16   2      287.82      313.61      8.15 o 
   3 -16   2        0.68        0.40      0.74 o 
   4 -16   2       11.74       11.11      1.13 o 
  -3 -15   2       35.01       35.10      2.30 o 
  -2 -15   2        0.18       -0.04      0.64 o 
  -1 -15   2       73.54       75.65      3.82 o 
   0 -15   2        1.78        1.42      0.57 o 
   1 -15   2       73.17       78.95      2.49 o 
   2 -15   2        2.21        4.53      0.90 o 
   3 -15   2       42.77       42.30      2.37 o 
   4 -15   2        0.25        0.56      0.78 o 
   5 -15   2        7.49        6.68      1.39 o 
  -4 -14   2       59.45       63.40      3.20 o 
  -3 -14   2      159.53      167.46      5.33 o 
  -2 -14   2       49.60       49.91      2.56 o 
  -1 -14   2       14.35       13.21      0.74 o 
   0 -14   2       20.53       20.18      1.42 o 
   1 -14   2       23.86       21.91      1.25 o 
   2 -14   2        5.72        5.49      0.78 o 
   3 -14   2       77.89       79.62      3.21 o 
   4 -14   2       18.24       20.59      1.45 o 
   5 -14   2       98.39      101.46      4.19 o 
  -4 -13   2        9.40        8.50      1.37 o 
  -3 -13   2        5.16        5.29      0.78 o 
  -2 -13   2        8.23        7.77      1.26 o 
  -1 -13   2      205.15      209.84      2.93 o 
   0 -13   2      106.51      112.57      2.86 o 
   1 -13   2      256.19      248.11      5.58 o 
   2 -13   2       43.12       42.59      1.41 o 
   3 -13   2       27.01       22.96      1.06 o 
   4 -13   2        7.15        4.46      0.81 o 
   5 -13   2       21.84       20.83      1.42 o 
   6 -13   2       39.29       40.36      2.48 o 
  -5 -12   2       50.55       59.36      2.51 o 
  -4 -12   2        7.24        6.70      0.79 o 
  -3 -12   2        0.16        0.00      0.36 o 
  -2 -12   2       12.46       10.24      0.75 o 
  -1 -12   2      133.97      138.20      2.14 o 
   0 -12   2        3.93        3.44      0.36 o 
   1 -12   2       31.41       28.69      1.07 o 
   2 -12   2        4.96        4.64      0.42 o 
   3 -12   2       48.35       52.91      1.30 o 
   4 -12   2       71.37       74.74      1.95 o 
   5 -12   2       60.99       56.96      3.85 o 
   6 -12   2      112.78      113.72      4.13 o 
  -6 -11   2       29.60       31.70      2.43 o 
  -5 -11   2       79.43       87.71      3.38 o 
  -4 -11   2        5.94        5.68      0.70 o 
  -3 -11   2       36.76       34.75      1.22 o 
  -2 -11   2        7.31        7.02      0.64 o 
  -1 -11   2      148.35      145.74      2.15 o 
   0 -11   2       34.00       30.88      0.83 o 
   1 -11   2        0.28        0.58      0.17 o 
   2 -11   2      125.22      112.82      1.71 o 
   3 -11   2        8.11       11.90      0.66 o 
   4 -11   2       10.42        8.23      0.78 o 
   5 -11   2       15.37       13.51      1.19 o 
   6 -11   2       31.74       33.43      2.03 o 
   7 -11   2       24.89       20.89      1.63 o 
  -6 -10   2       12.45       12.76      1.65 o 
  -5 -10   2        1.52        1.09      0.59 o 
  -4 -10   2      200.69      203.46      3.18 o 
  -3 -10   2        4.22        4.95      0.67 o 
  -2 -10   2      241.64      238.03      3.21 o 
  -1 -10   2      377.89      368.54      5.11 o 
   0 -10   2       12.04        9.58      0.47 o 
   1 -10   2      469.54      458.77      4.08 o 
   2 -10   2       77.75       71.22      1.24 o 
   3 -10   2      255.13      248.46      3.30 o 
   4 -10   2      118.34      116.64      2.03 o 
   5 -10   2        0.76        0.80      0.35 o 
   6 -10   2       56.73       52.16      2.40 o 
   7 -10   2       83.13       83.97      3.18 o 
  -6  -9   2        0.76        1.53      0.65 o 
  -5  -9   2       29.68       31.95      2.47 o 
  -4  -9   2      178.18      177.07      2.98 o 
  -3  -9   2        1.55        1.80      0.31 o 
  -2  -9   2       30.20       29.29      0.80 o 
  -1  -9   2      222.23      217.20      2.28 o 
   0  -9   2        2.64        2.79      0.23 o 
   1  -9   2      231.29      216.03      2.39 o 
   2  -9   2       35.31       30.79      0.73 o 
   3  -9   2       16.33       16.21      0.80 o 
   4  -9   2      309.54      308.98      3.85 o 
   5  -9   2      474.34      488.83      6.38 o 
   6  -9   2       42.46       44.52      2.10 o 
   7  -9   2       39.76       35.82      1.91 o 
  -7  -8   2       24.53       22.42      1.87 o 
  -6  -8   2      264.09      269.63      8.19 o 
  -5  -8   2       28.91       27.14      1.40 o 
  -4  -8   2      198.40      189.63      2.95 o 
  -3  -8   2       58.14       61.88      1.29 o 
  -2  -8   2       99.96       83.51      1.48 o 
  -1  -8   2     1890.84     1836.37     15.46 o 
   0  -8   2      176.74      180.97      1.89 o 
   1  -8   2      138.47      124.04      1.38 o 
   2  -8   2       56.35       61.33      1.67 o 
   3  -8   2      100.14       96.22      1.61 o 
   4  -8   2        9.72       11.07      0.56 o 
   5  -8   2      292.14      280.73      3.59 o 
   6  -8   2        0.29        1.20      0.53 o 
   7  -8   2        0.02       -0.23      0.44 o 
   8  -8   2       43.12       41.94      1.96 o 
  -7  -7   2        5.88        6.71      1.12 o 
  -6  -7   2       89.38       93.74      2.63 o 
  -5  -7   2        0.06       -0.10      0.35 o 
  -4  -7   2       32.76       28.36      1.04 o 
  -3  -7   2       18.43       15.46      0.73 o 
  -2  -7   2      127.00      127.23      1.84 o 
  -1  -7   2      620.29      606.82      5.48 o 
   0  -7   2        0.32        0.16      0.11 o 
   1  -7   2        0.13        1.54      0.19 o 
   2  -7   2        6.54        6.22      0.31 o 
   3  -7   2      391.87      379.48      3.88 o 
   4  -7   2        1.32        1.09      0.19 o 
   5  -7   2      145.12      141.17      1.88 o 
   6  -7   2       74.82       78.87      1.77 o 
   7  -7   2        8.97        8.69      0.85 o 
   8  -7   2       66.09       72.58      2.55 o 
  -7  -6   2       79.88       81.28      4.06 o 
  -6  -6   2       50.77       49.31      1.73 o 
  -5  -6   2       58.35       65.43      2.66 o 
  -4  -6   2      201.89      191.57      3.05 o 
  -3  -6   2      253.34      236.14      3.42 o 
  -2  -6   2      210.45      211.38      2.57 o 
  -1  -6   2       82.42       91.28      1.16 o 
   0  -6   2      193.80      177.04      1.97 o 
   1  -6   2      284.86      312.11      2.51 o 
   2  -6   2        7.74       10.80      0.37 o 
   3  -6   2      406.48      421.37      3.81 o 
   4  -6   2        6.80        7.00      0.39 o 
   5  -6   2       79.74       83.20      1.48 o 
   6  -6   2        0.29        0.43      0.28 o 
   7  -6   2        9.73       11.08      0.69 o 
   8  -6   2        1.50        1.77      0.57 o 
  -8  -5   2       15.25       14.89      1.36 o 
  -7  -5   2        0.44        0.32      0.52 o 
  -6  -5   2        3.43        3.10      0.55 o 
  -5  -5   2       50.97       43.75      1.38 o 
  -4  -5   2        7.82       13.79      0.67 o 
  -3  -5   2        8.52       14.26      0.62 o 
  -2  -5   2      367.89      376.94      4.69 o 
  -1  -5   2      136.63      142.26      1.54 o 
   0  -5   2        3.12        2.64      0.19 o 
   1  -5   2      105.41       99.69      0.98 o 
   2  -5   2       12.00       10.39      0.30 o 
   3  -5   2      300.30      294.74      2.73 o 
   4  -5   2      224.19      216.46      2.37 o 
   5  -5   2       43.25       37.92      0.90 o 
   6  -5   2      175.92      169.50      2.71 o 
   7  -5   2      128.65      143.19      2.51 o 
   8  -5   2        9.60       11.53      0.75 o 
  -8  -4   2       12.30       12.63      1.17 o 
  -7  -4   2      180.45      186.39      3.67 o 
  -6  -4   2       11.39       10.57      1.00 o 
  -5  -4   2      118.28      122.93      4.18 o 
  -4  -4   2      283.70      289.44      4.54 o 
  -3  -4   2      125.50      146.71      2.27 o 
  -2  -4   2      813.96      848.07      9.51 o 
  -1  -4   2      385.09      394.30      3.98 o 
   0  -4   2      832.98      808.84      7.69 o 
   1  -4   2       28.70       37.73      0.50 o 
   2  -4   2        2.27        0.90      0.19 o 
   3  -4   2       35.39       27.95      0.55 o 
   4  -4   2      173.00      167.86      1.88 o 
   5  -4   2      195.80      210.78      2.99 o 
   6  -4   2        3.07        4.33      0.39 o 
   7  -4   2        2.23        2.38      0.37 o 
   8  -4   2       17.33       19.70      0.90 o 
  -8  -3   2       28.05       26.55      1.13 o 
  -7  -3   2        3.12        2.73      0.46 o 
  -6  -3   2       25.45       23.67      1.28 o 
  -5  -3   2       36.21       39.99      1.26 o 
  -4  -3   2       40.58       35.22      0.96 o 
  -3  -3   2      117.75      118.34      1.88 o 
  -2  -3   2       42.28       46.66      0.95 o 
  -1  -3   2     1977.17     2113.69     28.05 o 
   0  -3   2      735.79      792.58     10.76 o 
   1  -3   2      603.95      629.17      5.43 o 
   2  -3   2      816.68      850.54      6.49 o 
   3  -3   2       25.86       21.58      0.57 o 
   4  -3   2       61.34       55.06      0.83 o 
   5  -3   2      127.83      141.94      2.18 o 
   6  -3   2        0.02        0.47      0.31 o 
   7  -3   2       62.47       67.79      1.49 o 
   8  -3   2        2.48        2.72      0.76 o 
  -8  -2   2       10.11       10.50      0.70 o 
  -7  -2   2       49.76       53.44      1.99 o 
  -6  -2   2       48.40       52.11      1.82 o 
  -5  -2   2        1.69        1.92      0.44 o 
  -4  -2   2       54.29       50.74      1.26 o 
  -3  -2   2        6.89       10.26      0.43 o 
  -2  -2   2      523.81      675.59      8.94 o 
  -1  -2   2     2451.59     2540.95     33.78 o 
   0  -2   2      767.35      789.55      7.93 o 
   1  -2   2       10.94       10.20      0.29 o 
   2  -2   2      175.54      175.15      1.72 o 
   3  -2   2        6.99        2.54      0.18 o 
   4  -2   2      266.87      224.86      2.28 o 
   5  -2   2        8.08       13.03      0.78 o 
   6  -2   2       52.96       52.91      2.31 o 
   7  -2   2       33.44       31.63      0.98 o 
   8  -2   2        7.88        8.46      0.70 o 
  -8  -1   2        9.73       10.51      0.62 o 
  -7  -1   2      172.98      177.56      3.00 o 
  -6  -1   2        2.36        2.08      0.41 o 
  -5  -1   2       49.87       46.59      1.04 o 
  -4  -1   2      234.54      226.60      3.56 o 
  -3  -1   2      560.95      591.81      6.73 o 
  -2  -1   2       41.30       46.85      0.72 o 
  -1  -1   2     4025.51     3936.61     66.27 o 
   0  -1   2      932.58     1023.65     10.26 o 
   1  -1   2      278.75      277.53      3.27 o 
   2  -1   2      174.77      230.50      2.14 o 
   3  -1   2      121.89      128.22      1.37 o 
   4  -1   2       94.90      107.23      1.23 o 
   5  -1   2       92.42      107.00      1.82 o 
   6  -1   2      235.73      233.42      3.36 o 
   7  -1   2       94.72       94.96      2.05 o 
   8  -1   2       63.53       65.87      1.72 o 
  -8   0   2        0.48        1.02      0.27 o 
  -7   0   2        0.83        0.70      0.28 o 
  -6   0   2       28.67       28.81      1.03 o 
  -5   0   2       87.70       80.74      1.45 o 
  -4   0   2       42.61       24.95      1.32 o 
  -3   0   2      365.41      384.39      6.00 o 
  -2   0   2      317.27      339.84      6.10 o 
  -1   0   2     8176.91     8547.91    161.85 o 
   0   0   2      225.79      205.02      2.56 o 
   1   0   2       86.42      103.81      1.47 o 
   2   0   2      711.22      776.45      6.10 o 
   3   0   2      391.95      415.27      3.81 o 
   4   0   2      256.32      241.25      2.44 o 
   5   0   2       69.56       62.43      1.28 o 
   6   0   2      202.48      206.92      3.51 o 
   7   0   2       33.95       37.16      1.22 o 
   8   0   2       52.67       53.31      1.56 o 
  -8   1   2       32.16       35.66      1.39 o 
  -6   1   2      106.46       99.42      2.58 o 
  -5   1   2        3.82        3.54      0.54 o 
  -4   1   2        7.88        5.75      0.61 o 
  -3   1   2      295.80      316.36      6.80 o 
  -2   1   2       14.90       13.53      0.54 o 
  -1   1   2     2344.09     2417.75     46.77 o 
   0   1   2      181.04      197.43      1.69 o 
   1   1   2      693.86      791.85      6.96 o 
   2   1   2       27.09       29.92      0.41 o 
   3   1   2      973.69      986.50      9.60 o 
   4   1   2        2.34        0.33      0.19 o 
   5   1   2       65.12       64.83      1.56 o 
   6   1   2      143.68      146.22      2.79 o 
   7   1   2        7.64        9.15      0.68 o 
   8   1   2      105.90      115.48      3.41 o 
  -6   2   2       36.80       34.88      1.19 o 
  -5   2   2      434.43      430.69      5.03 o 
  -4   2   2       51.65       50.58      1.30 o 
  -3   2   2     2008.95     2230.26     24.50 o 
  -2   2   2      183.67      227.14      2.14 o 
  -1   2   2       41.48       39.84      0.73 o 
   0   2   2     4821.91     5226.14     61.85 o 
   1   2   2      344.78      395.96      4.44 o 
   2   2   2      489.55      505.78      4.87 o 
   3   2   2       62.82       69.68      0.95 o 
   4   2   2        5.55        7.62      0.58 o 
   5   2   2        1.12        0.84      0.29 o 
   6   2   2        0.54        0.13      0.62 o 
   7   2   2       15.50       17.14      0.94 o 
   8   2   2        0.04       -0.21      0.45 o 
  -6   3   2       15.27       16.41      1.96 o 
  -5   3   2       47.25       48.03      1.32 o 
  -4   3   2       22.69       19.96      0.39 o 
  -3   3   2       86.77       97.98      0.90 o 
  -2   3   2      526.99      590.38      6.62 o 
  -1   3   2     3710.15     3773.18     42.49 o 
   0   3   2     1165.47     1246.74     11.37 o 
   1   3   2      687.74      729.80      5.85 o 
   2   3   2        1.77        1.62      0.15 o 
   3   3   2      379.27      383.93      4.04 o 
   4   3   2     1188.56     1144.78     15.75 o 
   5   3   2       21.67       19.39      0.90 o 
   6   3   2      162.43      162.14      3.27 o 
   7   3   2       19.65       18.27      1.01 o 
   8   3   2        1.46        2.17      0.74 o 
  -6   4   2       26.72       27.01      0.80 o 
  -5   4   2       69.81       73.54      1.02 o 
  -4   4   2      151.88      149.23      1.37 o 
  -3   4   2       75.62       77.56      1.01 o 
  -2   4   2        1.38        4.01      0.31 o 
  -1   4   2      154.38      185.27      1.74 o 
   0   4   2     1500.53     1807.65     14.27 o 
   1   4   2      469.65      463.53      3.59 o 
   2   4   2       32.56       45.27      0.86 o 
   3   4   2      186.29      182.48      2.25 o 
   4   4   2       64.87       60.61      1.65 o 
   5   4   2        6.00        5.88      0.79 o 
   6   4   2       32.10       27.88      1.23 o 
   7   4   2        0.02        0.21      0.39 o 
   8   4   2       91.16       90.63      3.33 o 
  -7   5   2       36.01       34.11      1.19 o 
  -6   5   2      131.63      135.45      2.25 o 
  -5   5   2       37.06       34.61      0.83 o 
  -4   5   2      160.32      164.16      3.08 o 
  -3   5   2      468.06      473.95      4.44 o 
  -2   5   2        0.07        0.68      0.22 o 
  -1   5   2     4256.63     4639.28     36.79 o 
   0   5   2        0.02        2.40      0.25 o 
   1   5   2      208.36      215.99      2.02 o 
   2   5   2      151.96      143.27      1.67 o 
   3   5   2       60.59       59.25      1.09 o 
   4   5   2      106.11      102.12      3.00 o 
   5   5   2      158.50      155.23      3.32 o 
   6   5   2       37.68       37.73      1.50 o 
   7   5   2       72.57       79.27      2.36 o 
  -7   6   2       86.87       85.80      2.36 o 
  -6   6   2        8.09       10.54      0.60 o 
  -5   6   2       40.25       36.17      1.02 o 
  -4   6   2      193.92      194.80      2.51 o 
  -3   6   2      194.48      182.93      2.94 o 
  -2   6   2        0.04       -0.06      0.11 o 
  -1   6   2      108.23      135.75      1.54 o 
   0   6   2       14.93       10.50      0.30 o 
   1   6   2      154.34      144.90      1.44 o 
   2   6   2       67.15       59.73      0.91 o 
   3   6   2      809.14      773.41      7.05 o 
   4   6   2        1.63        1.83      0.47 o 
   5   6   2       49.73       48.70      1.73 o 
   6   6   2       25.23       25.04      1.32 o 
   7   6   2       17.51       19.41      1.66 o 
  -8   7   2        6.34        6.98      0.69 o 
  -7   7   2       28.74       30.19      1.42 o 
  -6   7   2       60.94       59.47      1.45 o 
  -5   7   2      123.54      118.20      2.15 o 
  -4   7   2       13.19       13.10      0.66 o 
  -3   7   2      856.85      836.94      8.82 o 
  -2   7   2       27.29       19.27      0.45 o 
  -1   7   2        0.48        0.28      0.12 o 
   0   7   2     1359.42     1393.34     11.39 o 
   1   7   2      235.79      219.44      2.05 o 
   2   7   2      665.01      638.36      5.58 o 
   3   7   2       20.60       17.63      0.76 o 
   4   7   2       20.30       19.20      1.12 o 
   5   7   2      140.11      140.01      3.38 o 
   6   7   2        0.08        0.65      0.50 o 
   7   7   2       35.28       45.93      2.61 o 
  -8   8   2        0.41        0.56      0.48 o 
  -7   8   2      100.00      112.39      3.27 o 
  -6   8   2       34.51       34.32      1.15 o 
  -5   8   2        0.12       -0.02      0.25 o 
  -4   8   2      114.36      109.21      2.09 o 
  -3   8   2      214.70      205.15      5.39 o 
  -2   8   2      498.05      501.12      4.73 o 
  -1   8   2      140.51      155.92      3.46 o 
   0   8   2      138.35      145.92      1.64 o 
   1   8   2       19.02       18.04      0.48 o 
   2   8   2      194.98      196.37      2.31 o 
   3   8   2       51.65       44.28      1.14 o 
   4   8   2      220.35      216.27      4.85 o 
   5   8   2       95.57      103.87      4.64 o 
   6   8   2       58.02       60.86      2.27 o 
  -8   9   2       19.94       23.63      1.45 o 
  -7   9   2       38.36       43.52      2.00 o 
  -6   9   2      159.71      161.15      2.94 o 
  -5   9   2      150.84      151.46      3.23 o 
  -4   9   2      126.13      122.39      2.34 o 
  -3   9   2      203.98      185.54      3.63 o 
  -2   9   2       17.90       16.45      0.71 o 
  -1   9   2      286.74      236.01      2.85 o 
   0   9   2      520.09      455.30      4.92 o 
   1   9   2      284.27      279.11      3.06 o 
   2   9   2      204.60      199.10      2.51 o 
   3   9   2       76.26       74.19      1.82 o 
   4   9   2        5.30        5.86      0.84 o 
   5   9   2        0.20        0.63      0.68 o 
   6   9   2       19.10       19.32      1.87 o 
  -7  10   2        4.00        4.09      0.84 o 
  -6  10   2       68.95       69.37      2.21 o 
  -5  10   2        3.48        2.18      0.44 o 
  -4  10   2        0.12        0.08      0.50 o 
  -3  10   2      109.87      107.39      2.20 o 
  -2  10   2      124.90      111.29      2.37 o 
  -1  10   2       60.46       83.30      1.67 o 
   0  10   2      145.84      129.00      1.91 o 
   1  10   2        1.12        1.65      0.27 o 
   2  10   2        0.04       -0.30      0.25 o 
   3  10   2       47.92       44.05      1.57 o 
   4  10   2       65.72       70.80      1.96 o 
   5  10   2       65.41       65.74      2.51 o 
   6  10   2       18.63       18.60      1.93 o 
  -7  11   2       30.48       28.55      1.87 o 
  -6  11   2       63.14       67.51      2.29 o 
  -5  11   2       37.28       32.53      2.71 o 
  -4  11   2       49.33       51.36      2.02 o 
  -3  11   2       44.66       42.72      1.37 o 
  -2  11   2       91.10       88.26      1.68 o 
  -1  11   2        0.52        0.74      0.26 o 
   0  11   2        5.44        4.88      0.40 o 
   1  11   2      152.86      161.12      2.34 o 
   2  11   2       12.37       12.57      0.78 o 
   3  11   2      181.20      176.92      5.34 o 
   4  11   2       16.84       21.26      1.18 o 
   5  11   2       19.48       17.90      1.47 o 
  -6  12   2        1.56        0.62      0.66 o 
  -5  12   2       33.24       32.71      2.10 o 
  -4  12   2       29.90       27.06      1.47 o 
  -3  12   2      147.15      156.24      2.59 o 
  -2  12   2       83.68       78.98      1.65 o 
  -1  12   2       17.62       21.70      1.06 o 
   0  12   2       72.69       72.45      1.41 o 
   1  12   2       18.05       19.39      0.83 o 
   2  12   2      166.07      170.32      3.13 o 
   3  12   2       14.49       15.32      1.56 o 
   4  12   2       33.15       28.11      2.15 o 
   5  12   2       19.07       17.06      1.39 o 
  -6  13   2        0.90        1.07      0.75 o 
  -5  13   2       42.18       35.60      1.81 o 
  -4  13   2      101.62      102.14      4.12 o 
  -3  13   2       81.65       87.52      2.12 o 
  -2  13   2        3.68        2.45      0.50 o 
  -1  13   2       58.94       61.79      2.40 o 
   0  13   2       81.82       86.30      1.62 o 
   1  13   2        1.14        0.98      0.36 o 
   2  13   2      254.75      267.28      7.09 o 
   3  13   2        4.03        5.41      1.17 o 
   4  13   2       76.32       84.90      3.83 o 
  -5  14   2       40.28       39.53      2.57 o 
  -4  14   2        2.91        2.27      0.95 o 
  -3  14   2       39.90       42.23      1.51 o 
  -2  14   2       13.63       11.26      2.51 o 
  -1  14   2      127.43      126.71      3.21 o 
   0  14   2      286.75      302.70      5.03 o 
   1  14   2        0.03        0.20      0.34 o 
   2  14   2       54.55       50.14      2.55 o 
   3  14   2        7.82        6.53      1.27 o 
  -4  15   2        1.48        0.08      0.73 o 
  -3  15   2      112.77      113.77      4.12 o 
  -2  15   2       51.72       48.81      2.53 o 
  -1  15   2        2.36        2.25      0.65 o 
   0  15   2       61.98       66.18      2.78 o 
   1  15   2       28.83       29.37      1.42 o 
   2  15   2        3.37        4.20      1.04 o 
  -3  16   2        0.01        0.15      0.73 o 
  -2  16   2       15.63       10.81      1.38 o 
  -1  16   2        2.48        2.03      0.85 o 
   0  16   2       19.39       19.73      1.56 o 
   0 -17   3       59.41       62.78      2.70 o 
   1 -17   3       21.33       21.78      1.81 o 
   2 -17   3        0.01       -0.72      0.64 o 
  -2 -16   3       69.64       72.39      3.09 o 
  -1 -16   3       53.43       54.15      2.38 o 
   0 -16   3       22.36       21.19      1.61 o 
   1 -16   3        4.01        4.29      0.99 o 
   2 -16   3      469.04      483.68     11.34 o 
   3 -16   3        0.01       -0.08      0.71 o 
   4 -16   3      116.71      115.80      3.26 o 
  -3 -15   3        3.10        0.62      0.80 o 
  -2 -15   3        7.39        8.39      1.16 o 
  -1 -15   3        3.22        2.23      0.60 o 
   0 -15   3        0.70        0.28      0.46 o 
   1 -15   3        5.68        5.53      1.47 o 
   2 -15   3       14.62       13.21      1.11 o 
   3 -15   3        0.20       -0.02      0.62 o 
   4 -15   3        1.03        0.49      0.74 o 
   5 -15   3        0.60        0.81      0.83 o 
  -4 -14   3       31.80       32.55      2.30 o 
  -3 -14   3      126.24      131.82      3.68 o 
  -2 -14   3       78.93       80.98      2.46 o 
  -1 -14   3       33.62       34.29      1.11 o 
   0 -14   3      139.32      145.24      3.06 o 
   1 -14   3       17.36       17.56      1.14 o 
   2 -14   3       71.50       75.57      2.39 o 
   3 -14   3       43.17       41.39      1.45 o 
   4 -14   3       11.46       13.22      1.22 o 
   5 -14   3        0.18        0.12      0.69 o 
  -5 -13   3        4.83        4.61      2.41 o 
  -4 -13   3       15.64       16.35      1.68 o 
  -3 -13   3       12.15       10.25      1.05 o 
  -2 -13   3       32.55       30.90      1.44 o 
  -1 -13   3        8.48        8.02      0.69 o 
   0 -13   3       39.65       43.67      1.10 o 
   1 -13   3      140.86      133.65      2.32 o 
   2 -13   3       88.24       85.03      2.17 o 
   3 -13   3       87.52       83.53      2.02 o 
   4 -13   3       15.36       14.32      3.14 o 
   5 -13   3        8.63        7.64      0.98 o 
   6 -13   3       60.71       64.66      3.18 o 
  -5 -12   3       39.25       39.84      2.07 o 
  -4 -12   3       61.32       66.99      1.99 o 
  -3 -12   3        9.64       11.03      1.13 o 
  -2 -12   3       99.29       98.88      2.23 o 
  -1 -12   3        9.79        8.19      0.51 o 
   0 -12   3       18.89       18.78      0.70 o 
   1 -12   3       21.55       21.00      0.81 o 
   2 -12   3        3.49        5.11      0.43 o 
   3 -12   3       53.25       53.82      1.32 o 
   4 -12   3       11.42       10.91      1.01 o 
   5 -12   3       52.94       54.75      2.09 o 
   6 -12   3       20.29       19.64      1.69 o 
  -6 -11   3       17.00       17.05      1.92 o 
  -5 -11   3       61.06       63.81      2.50 o 
  -4 -11   3       53.86       53.62      1.33 o 
  -3 -11   3       95.30       97.88      1.77 o 
  -2 -11   3       47.18       45.20      1.39 o 
  -1 -11   3      129.09      124.18      2.39 o 
   0 -11   3       28.05       30.87      0.84 o 
   1 -11   3       67.40       62.32      1.15 o 
   2 -11   3      280.76      258.20      3.04 o 
   3 -11   3        4.61        4.39      0.46 o 
   4 -11   3       16.52       14.72      0.85 o 
   5 -11   3       12.45       10.15      0.94 o 
   6 -11   3        6.59        5.11      0.99 o 
   7 -11   3        5.02        5.39      1.03 o 
  -6 -10   3        6.87        5.53      1.22 o 
  -5 -10   3       23.52       18.99      2.01 o 
  -4 -10   3       25.30       24.58      1.01 o 
  -3 -10   3       89.56       89.11      1.61 o 
  -2 -10   3       71.14       70.85      1.48 o 
  -1 -10   3      221.76      220.92      2.82 o 
   0 -10   3       58.27       61.44      1.18 o 
   1 -10   3        4.90        6.96      0.33 o 
   2 -10   3      185.27      170.69      2.18 o 
   3 -10   3      157.76      156.60      2.52 o 
   4 -10   3        6.00        4.74      0.47 o 
   5 -10   3       13.28       13.62      1.02 o 
   6 -10   3       73.41       75.79      3.02 o 
   7 -10   3        5.67        5.55      0.97 o 
  -7  -9   3        8.02        7.00      1.29 o 
  -6  -9   3        0.84        0.46      0.52 o 
  -5  -9   3       37.02       34.32      2.21 o 
  -4  -9   3      184.42      180.85      3.28 o 
  -3  -9   3       96.69       98.52      2.79 o 
  -2  -9   3        0.30        0.10      0.23 o 
  -1  -9   3       39.26       35.42      0.77 o 
   0  -9   3       72.72       71.89      1.23 o 
   1  -9   3        4.01        6.21      0.41 o 
   2  -9   3      185.94      179.51      2.23 o 
   3  -9   3        5.90        4.14      0.47 o 
   4  -9   3        7.56        8.30      0.53 o 
   5  -9   3        2.26        1.50      0.42 o 
   6  -9   3       64.18       59.63      2.51 o 
   7  -9   3       87.37       92.75      3.31 o 
  -7  -8   3        8.06       10.43      1.39 o 
  -6  -8   3       42.87       40.75      1.76 o 
  -5  -8   3       12.44        9.07      1.29 o 
  -4  -8   3      132.60      133.02      3.02 o 
  -3  -8   3        2.29        1.38      0.47 o 
  -2  -8   3      199.20      198.99      3.03 o 
  -1  -8   3       98.97       93.56      1.31 o 
   0  -8   3      564.62      568.18      4.75 o 
   1  -8   3      329.66      313.39      3.10 o 
   2  -8   3      225.85      221.85      2.46 o 
   3  -8   3        6.64        6.97      0.57 o 
   4  -8   3        9.29        7.31      0.47 o 
   5  -8   3       24.16       19.71      1.14 o 
   6  -8   3       54.83       53.56      2.56 o 
   7  -8   3       11.49       14.60      1.27 o 
   8  -8   3        2.66        1.27      0.63 o 
  -7  -7   3       37.11       36.50      2.07 o 
  -6  -7   3       79.01       78.08      2.37 o 
  -5  -7   3       51.80       48.92      1.47 o 
  -4  -7   3      119.60      120.58      2.35 o 
  -3  -7   3        4.63        6.61      0.53 o 
  -2  -7   3       92.68       94.10      1.53 o 
  -1  -7   3       84.90       89.21      1.33 o 
   0  -7   3      408.48      427.47      3.64 o 
   1  -7   3      140.35      162.69      1.54 o 
   2  -7   3      495.17      505.62      4.72 o 
   3  -7   3      115.58      108.00      1.39 o 
   4  -7   3       78.34       78.56      1.69 o 
   5  -7   3      244.48      230.62      3.57 o 
   6  -7   3       43.27       48.95      1.48 o 
   7  -7   3       70.32       70.60      1.79 o 
   8  -7   3        3.55        3.58      0.78 o 
  -7  -6   3        3.02        1.90      0.58 o 
  -6  -6   3       83.23       73.96      2.92 o 
  -5  -6   3       16.20       16.64      0.85 o 
  -4  -6   3       64.38       55.22      1.43 o 
  -3  -6   3        9.99       14.76      0.68 o 
  -2  -6   3      183.87      184.53      2.34 o 
  -1  -6   3      124.76      120.43      1.42 o 
   0  -6   3      896.55      978.36      8.35 o 
   1  -6   3       39.93       38.82      0.58 o 
   2  -6   3       94.92       81.56      1.31 o 
   3  -6   3      673.48      636.18      5.49 o 
   4  -6   3       13.08       15.57      0.65 o 
   5  -6   3       61.30       59.84      1.18 o 
   6  -6   3       27.28       28.08      1.00 o 
   7  -6   3       51.41       47.31      1.70 o 
   8  -6   3        2.69        1.77      0.65 o 
  -8  -5   3        4.39        4.95      0.92 o 
  -7  -5   3       18.09       16.57      1.00 o 
  -6  -5   3        2.36        2.38      0.68 o 
  -5  -5   3      270.60      245.18      5.71 o 
  -4  -5   3      116.02      127.60      2.29 o 
  -3  -5   3       68.48       71.95      1.50 o 
  -2  -5   3      412.95      380.33      4.78 o 
  -1  -5   3       54.81       57.38      0.81 o 
   0  -5   3      457.99      482.13      4.47 o 
   1  -5   3      704.69      727.34      5.44 o 
   2  -5   3       41.74       45.45      0.69 o 
   3  -5   3      489.80      496.60      4.33 o 
   4  -5   3        0.62        0.37      0.13 o 
   5  -5   3        2.16        1.95      0.31 o 
   6  -5   3      179.72      178.05      2.90 o 
   7  -5   3      170.43      173.93      2.97 o 
   8  -5   3       43.90       48.83      1.97 o 
  -8  -4   3       26.40       30.26      1.73 o 
  -7  -4   3      132.15      133.75      3.06 o 
  -6  -4   3        6.94        7.28      0.85 o 
  -5  -4   3      433.41      407.33      8.70 o 
  -4  -4   3      315.89      316.68      4.30 o 
  -3  -4   3       24.59       18.33      0.85 o 
  -2  -4   3      144.96      128.47      2.21 o 
  -1  -4   3      134.81      150.83      1.76 o 
   0  -4   3      482.32      469.05      4.28 o 
   1  -4   3       17.91       17.28      0.34 o 
   2  -4   3      162.39      173.81      1.87 o 
   3  -4   3        3.91       10.58      0.35 o 
   4  -4   3        5.00        4.19      0.26 o 
   5  -4   3       24.32       26.12      0.82 o 
   6  -4   3       10.12       10.16      0.59 o 
   7  -4   3       68.93       73.14      2.20 o 
   8  -4   3       10.09        9.25      0.71 o 
  -8  -3   3        5.45        5.98      0.61 o 
  -7  -3   3        3.84        1.91      0.62 o 
  -6  -3   3        3.83        2.36      0.56 o 
  -5  -3   3       76.10       73.27      1.82 o 
  -4  -3   3      143.04      131.93      2.20 o 
  -3  -3   3       12.84       10.45      0.53 o 
  -2  -3   3      110.08      146.24      2.12 o 
  -1  -3   3      152.18      137.43      1.92 o 
   0  -3   3      969.97     1098.71     12.74 o 
   1  -3   3      794.10      826.74      6.83 o 
   2  -3   3     2210.12     2386.99     18.73 o 
   3  -3   3       47.27       53.22      0.78 o 
   4  -3   3      144.21      146.04      1.67 o 
   5  -3   3       19.93       17.81      0.67 o 
   6  -3   3      185.58      182.14      3.82 o 
   7  -3   3       84.16       93.46      1.92 o 
   8  -3   3        2.78        3.91      0.79 o 
  -8  -2   3       16.12       15.45      0.90 o 
  -7  -2   3       23.65       23.16      1.23 o 
  -6  -2   3       34.33       34.44      1.40 o 
  -5  -2   3      226.70      220.26      3.74 o 
  -4  -2   3      128.21      133.58      3.64 o 
  -3  -2   3       19.64       32.41      0.99 o 
  -2  -2   3        0.08        2.34      0.23 o 
  -1  -2   3     1396.13     1476.31     19.84 o 
   0  -2   3     1296.20     1519.64     15.10 o 
   1  -2   3     1778.23     1969.95     18.13 o 
   2  -2   3      292.38      346.09      3.43 o 
   3  -2   3       23.38       13.93      0.34 o 
   4  -2   3        7.15       15.72      0.45 o 
   5  -2   3       67.75       63.67      1.78 o 
   6  -2   3      264.93      272.98      3.89 o 
   7  -2   3      118.13      122.16      2.93 o 
   8  -2   3        0.62        1.25      0.42 o 
  -8  -1   3       59.21       60.46      1.41 o 
  -7  -1   3        1.15        1.39      0.38 o 
  -6  -1   3      119.00      106.86      2.22 o 
  -5  -1   3       32.11       28.03      1.72 o 
  -4  -1   3       16.77       11.96      0.59 o 
  -3  -1   3      420.02      446.69      5.26 o 
  -2  -1   3       53.15       65.36      0.95 o 
  -1  -1   3     1185.09     1234.31     13.64 o 
   0  -1   3     8511.73     8142.63    101.57 o 
   1  -1   3     2815.29     2945.24     22.54 o 
   2  -1   3      675.95      707.39      5.72 o 
   3  -1   3      375.62      398.76      4.89 o 
   4  -1   3      120.96      130.06      2.03 o 
   5  -1   3      125.83      132.33      3.08 o 
   6  -1   3       91.42       94.11      1.83 o 
   7  -1   3       92.33       95.49      3.34 o 
   8  -1   3        4.52        5.04      0.58 o 
  -8   0   3        0.11        0.20      0.38 o 
  -7   0   3        0.01        0.23      0.26 o 
  -6   0   3      341.80      341.36      5.28 o 
  -5   0   3      582.56      554.56      6.64 o 
  -4   0   3      357.77      377.72      6.21 o 
  -3   0   3        0.87        4.27      0.17 o 
  -2   0   3       38.58       47.52      0.83 o 
  -1   0   3      368.44      402.98      5.91 o 
   0   0   3       19.79       19.44      0.30 o 
   1   0   3     6503.49     6990.35     97.63 o 
   2   0   3       91.75      104.52      1.35 o 
   3   0   3       68.60       66.35      0.74 o 
   4   0   3      167.01      160.84      2.42 o 
   5   0   3        2.63        1.60      0.30 o 
   6   0   3      338.83      332.67      4.64 o 
   7   0   3       71.30       71.72      1.86 o 
   8   0   3        9.88        8.62      0.91 o 
  -6   1   3       12.94       13.33      0.99 o 
  -5   1   3      335.80      308.31      5.56 o 
  -4   1   3       11.46       12.32      0.80 o 
  -3   1   3       91.90      112.99      3.28 o 
  -2   1   3     1087.09     1219.20     13.41 o 
  -1   1   3     2063.13     2146.76     49.20 o 
   0   1   3      761.97      843.16      7.53 o 
   1   1   3       92.04      101.09      0.96 o 
   2   1   3      214.10      241.34      2.12 o 
   3   1   3     1658.84     1734.44     14.67 o 
   4   1   3        1.26        0.88      0.23 o 
   5   1   3      320.35      316.69      4.80 o 
   6   1   3        4.78        4.97      0.53 o 
   7   1   3        8.70        7.87      0.68 o 
   8   1   3       25.42       27.48      1.57 o 
  -6   2   3      126.86      128.32      2.55 o 
  -5   2   3       82.08       85.12      1.88 o 
  -4   2   3      192.83      184.70      3.47 o 
  -3   2   3     1217.04     1247.56     10.43 o 
  -2   2   3       32.63       28.71      0.53 o 
  -1   2   3      801.36      879.25     10.54 o 
   0   2   3      364.69      416.79      4.46 o 
   1   2   3       52.54       47.07      0.52 o 
   2   2   3      288.19      275.10      2.45 o 
   3   2   3       11.21        7.27      0.26 o 
   4   2   3        1.89        0.54      0.25 o 
   5   2   3        3.24        4.24      0.48 o 
   6   2   3        0.68        0.59      0.36 o 
   7   2   3      103.92      114.00      2.66 o 
   8   2   3        1.05        1.00      0.62 o 
  -6   3   3        2.65        1.54      0.40 o 
  -5   3   3       78.04       67.68      0.95 o 
  -4   3   3      119.15      116.49      1.39 o 
  -3   3   3       76.62       98.55      1.21 o 
  -2   3   3      167.92      189.67      1.90 o 
  -1   3   3       37.43       24.27      0.84 o 
   0   3   3     1720.39     1883.09     14.04 o 
   1   3   3      865.22      910.21      6.68 o 
   2   3   3       71.78       75.64      0.98 o 
   3   3   3      302.63      295.96      3.22 o 
   4   3   3      473.95      454.84      6.94 o 
   5   3   3      182.49      177.19      3.92 o 
   6   3   3      326.29      321.80      5.51 o 
   7   3   3       33.42       28.22      1.27 o 
   8   3   3        2.19        1.80      0.74 o 
  -6   4   3        0.42        0.21      0.20 o 
  -5   4   3      137.47      139.66      1.93 o 
  -4   4   3       21.05       26.83      0.55 o 
  -3   4   3        2.66        2.38      0.18 o 
  -2   4   3        3.37        2.03      0.27 o 
  -1   4   3       23.93       37.92      0.62 o 
   0   4   3      997.15     1110.00     10.42 o 
   1   4   3        7.89       12.10      0.40 o 
   2   4   3       14.01        8.91      0.30 o 
   3   4   3       33.59       28.07      0.82 o 
   4   4   3       16.89       17.77      0.90 o 
   5   4   3       67.44       67.50      3.24 o 
   6   4   3       31.07       33.02      1.66 o 
   7   4   3       80.56       82.01      2.38 o 
  -7   5   3       47.75       54.97      1.57 o 
  -6   5   3      562.14      553.12      6.82 o 
  -5   5   3      584.11      546.52      8.70 o 
  -4   5   3      566.87      569.17      5.93 o 
  -3   5   3      103.59       94.59      1.22 o 
  -2   5   3      258.49      226.72      2.39 o 
  -1   5   3     1397.78     1516.10     11.22 o 
   0   5   3      108.28      128.10      1.43 o 
   1   5   3      827.66      889.61      7.17 o 
   2   5   3       80.90       76.63      1.01 o 
   3   5   3        0.07        0.11      0.17 o 
   4   5   3      185.50      181.43      3.62 o 
   5   5   3       96.67       92.50      2.44 o 
   6   5   3       68.04       67.09      2.11 o 
   7   5   3       39.60       40.98      1.70 o 
  -7   6   3        9.12        9.51      0.68 o 
  -6   6   3       72.36       70.71      2.79 o 
  -5   6   3        2.84        3.24      0.40 o 
  -4   6   3      418.83      428.30      4.78 o 
  -3   6   3       82.24       85.21      2.76 o 
  -2   6   3      519.12      508.97      4.84 o 
  -1   6   3      397.05      415.12      4.99 o 
   0   6   3      144.58      129.11      1.35 o 
   1   6   3      141.02      135.36      1.38 o 
   2   6   3       20.29       23.48      0.55 o 
   3   6   3     1472.14     1398.34     12.55 o 
   4   6   3      177.12      180.81      3.76 o 
   5   6   3      174.20      171.24      3.75 o 
   6   6   3        1.99        2.03      0.83 o 
   7   6   3        6.69        8.19      1.27 o 
  -8   7   3      129.22      142.92      3.43 o 
  -7   7   3       18.96       18.45      2.53 o 
  -6   7   3      240.16      244.18      3.69 o 
  -5   7   3       12.61       12.55      0.67 o 
  -4   7   3       60.06       60.17      1.42 o 
  -3   7   3      373.52      350.53      4.63 o 
  -2   7   3      101.52      103.22      1.24 o 
  -1   7   3       14.30       11.44      0.42 o 
   0   7   3      697.40      689.22      5.88 o 
   1   7   3        8.77        7.90      0.30 o 
   2   7   3       24.18       18.50      0.42 o 
   3   7   3      433.03      408.58      5.73 o 
   4   7   3       13.52       13.38      1.00 o 
   5   7   3      109.50      107.30      2.91 o 
   6   7   3       14.50       12.23      1.07 o 
   7   7   3       81.76       84.54      3.63 o 
  -8   8   3       28.26       28.80      1.42 o 
  -7   8   3       90.75       92.09      2.41 o 
  -6   8   3        9.25       10.60      0.70 o 
  -5   8   3       12.45       12.15      0.87 o 
  -4   8   3        3.80        5.26      0.72 o 
  -3   8   3      294.61      277.85      5.23 o 
  -2   8   3      286.66      290.12      5.64 o 
  -1   8   3       21.46       21.71      0.51 o 
   0   8   3      206.74      231.12      2.33 o 
   1   8   3      203.71      191.89      2.05 o 
   2   8   3       11.92       10.58      0.61 o 
   3   8   3      106.85       99.43      2.11 o 
   4   8   3       46.94       47.19      1.86 o 
   5   8   3       47.06       44.04      2.17 o 
   6   8   3        3.23        2.23      0.84 o 
  -8   9   3       13.86       13.92      1.15 o 
  -7   9   3       10.23        8.31      0.83 o 
  -6   9   3       57.00       54.25      1.85 o 
  -5   9   3      205.83      205.20      3.42 o 
  -4   9   3       25.29       26.45      1.01 o 
  -3   9   3       38.05       29.53      1.07 o 
  -2   9   3       28.73       32.48      0.86 o 
  -1   9   3        1.79        0.61      0.22 o 
   0   9   3       55.79       73.60      1.29 o 
   1   9   3      238.54      209.54      2.85 o 
   2   9   3       54.34       54.70      1.04 o 
   3   9   3        7.41        6.89      0.84 o 
   4   9   3       29.25       32.14      1.26 o 
   5   9   3        1.10        1.41      0.74 o 
   6   9   3        1.21       -0.28      0.76 o 
  -7  10   3       99.64      106.31      3.58 o 
  -6  10   3        0.15        0.16      0.43 o 
  -5  10   3        8.92        9.94      0.98 o 
  -4  10   3       29.68       33.07      1.34 o 
  -3  10   3       47.85       45.63      1.37 o 
  -2  10   3        1.38        0.98      0.28 o 
  -1  10   3       71.37       74.83      1.15 o 
   0  10   3        1.03        0.86      0.27 o 
   1  10   3       47.06       49.76      1.08 o 
   2  10   3       19.06       20.52      0.89 o 
   3  10   3        0.16        0.72      0.41 o 
   4  10   3      145.04      159.80      3.20 o 
   5  10   3        5.57        4.06      0.87 o 
  -7  11   3        6.65        7.58      1.13 o 
  -6  11   3       44.94       46.61      1.91 o 
  -5  11   3       29.61       27.70      1.44 o 
  -4  11   3      153.83      164.87      3.10 o 
  -3  11   3       76.76       69.25      2.73 o 
  -2  11   3       51.18       53.81      1.27 o 
  -1  11   3       44.92       44.64      1.29 o 
   0  11   3       87.99       88.38      1.56 o 
   1  11   3       81.07       77.11      1.46 o 
   2  11   3        7.24        7.47      1.25 o 
   3  11   3      149.27      148.73      4.83 o 
   4  11   3        0.61        0.51      0.55 o 
   5  11   3        3.40        3.17      0.81 o 
  -6  12   3       86.56       95.80      3.73 o 
  -5  12   3        3.68        3.62      0.91 o 
  -4  12   3        1.67        2.03      0.61 o 
  -3  12   3       24.81       27.34      1.32 o 
  -2  12   3      115.44      116.54      2.50 o 
  -1  12   3       91.46       86.80      1.99 o 
   0  12   3       40.33       40.04      1.03 o 
   1  12   3       15.31       14.67      0.68 o 
   2  12   3       15.85       13.92      1.42 o 
   3  12   3       28.86       27.95      2.03 o 
   4  12   3       29.56       28.80      2.17 o 
  -6  13   3        3.72        3.97      1.04 o 
  -5  13   3        4.35        3.44      0.97 o 
  -4  13   3       21.67       23.81      1.52 o 
  -3  13   3      170.78      178.91      3.30 o 
  -2  13   3      119.50      115.22      3.00 o 
  -1  13   3        0.55        0.36      0.44 o 
   0  13   3       18.14       18.43      0.88 o 
   1  13   3      108.99      107.87      2.11 o 
   2  13   3       65.70       62.61      2.90 o 
   3  13   3       79.35       86.81      3.71 o 
   4  13   3        1.58        0.41      0.89 o 
  -5  14   3       32.81       32.87      2.34 o 
  -4  14   3       27.72       25.26      2.09 o 
  -3  14   3       52.17       54.03      2.70 o 
  -2  14   3       90.08       83.05      3.68 o 
  -1  14   3        5.05        4.79      1.90 o 
   0  14   3        1.63        1.68      0.58 o 
   1  14   3       29.23       28.75      1.04 o 
   2  14   3       16.60       16.39      1.56 o 
   3  14   3        2.07        2.75      1.03 o 
  -4  15   3       13.89       14.65      1.80 o 
  -3  15   3      161.54      165.81      5.26 o 
  -2  15   3        2.18        0.92      0.79 o 
  -1  15   3       37.17       30.69      1.57 o 
   0  15   3        0.24        0.26      0.50 o 
   1  15   3       48.10       52.38      2.33 o 
   2  15   3       13.97       16.65      1.61 o 
  -3  16   3       20.45       20.07      1.82 o 
  -2  16   3        7.13        7.01      1.20 o 
  -1  16   3        2.75        1.38      0.79 o 
   0  16   3       25.32       27.11      1.77 o 
   0 -17   4       61.81       69.03      2.80 o 
   1 -17   4       45.45       46.42      2.51 o 
  -2 -16   4       28.92       28.04      1.96 o 
  -1 -16   4       38.20       38.45      1.99 o 
   0 -16   4        4.29        4.36      0.94 o 
   1 -16   4        9.72        8.78      1.24 o 
   2 -16   4       17.82       15.52      1.61 o 
   3 -16   4       44.44       45.24      2.59 o 
  -3 -15   4       23.67       22.88      1.83 o 
  -2 -15   4       11.38       10.49      1.26 o 
  -1 -15   4       10.90        9.17      0.88 o 
   0 -15   4        6.69        5.37      0.49 o 
   1 -15   4        1.16        1.69      0.58 o 
   2 -15   4      132.14      136.17      5.45 o 
   3 -15   4        4.10        3.64      0.99 o 
   4 -15   4       18.91       19.10      1.99 o 
  -4 -14   4       17.34       14.04      1.62 o 
  -3 -14   4       69.09       64.56      2.26 o 
  -2 -14   4       12.14       11.50      1.12 o 
  -1 -14   4      115.71      121.36      3.08 o 
   0 -14   4       14.06       15.19      0.70 o 
   1 -14   4        3.69        4.13      0.56 o 
   2 -14   4       65.79       65.99      3.07 o 
   3 -14   4       42.91       43.35      1.50 o 
   4 -14   4       50.05       49.62      3.96 o 
   5 -14   4        1.30        1.30      0.88 o 
  -5 -13   4        0.32        1.05      0.68 o 
  -4 -13   4        5.07        3.68      1.01 o 
  -3 -13   4       12.85       10.42      1.38 o 
  -2 -13   4       81.11       81.10      2.38 o 
  -1 -13   4       40.13       39.28      1.30 o 
   0 -13   4       64.41       66.71      1.28 o 
   1 -13   4      117.45      117.90      2.56 o 
   2 -13   4       19.00       17.90      0.83 o 
   3 -13   4      152.12      155.34      2.95 o 
   4 -13   4       13.99       13.57      1.69 o 
   5 -13   4       72.65       76.59      2.62 o 
   6 -13   4       74.27       70.32      3.37 o 
  -5 -12   4       20.56       20.80      4.18 o 
  -4 -12   4       20.27       22.76      1.01 o 
  -3 -12   4        5.24        4.21      0.92 o 
  -2 -12   4      155.20      150.33      2.90 o 
  -1 -12   4        0.90        1.48      0.30 o 
   0 -12   4        3.99        4.88      0.77 o 
   1 -12   4        0.76        0.67      0.28 o 
   2 -12   4       10.43        7.84      0.63 o 
   3 -12   4       95.80      100.54      1.72 o 
   4 -12   4        0.10       -0.19      0.33 o 
   5 -12   4       41.58       45.97      5.22 o 
   6 -12   4        2.64        0.94      0.75 o 
  -6 -11   4        3.06        2.84      1.04 o 
  -5 -11   4        0.29       -0.33      0.54 o 
  -4 -11   4       76.82       72.53      2.05 o 
  -3 -11   4        1.75        1.48      0.38 o 
  -2 -11   4      305.59      297.45      4.50 o 
  -1 -11   4       33.90       33.57      0.90 o 
   0 -11   4        2.67        2.49      0.31 o 
   1 -11   4      219.50      206.52      2.63 o 
   2 -11   4       17.91       18.51      0.80 o 
   3 -11   4       15.13       16.03      0.64 o 
   4 -11   4       63.49       60.63      1.71 o 
   5 -11   4        0.59        0.79      0.68 o 
   6 -11   4        9.80       11.66      1.35 o 
   7 -11   4        2.28        1.88      0.78 o 
  -6 -10   4       15.07       16.69      1.81 o 
  -5 -10   4       49.81       46.01      2.02 o 
  -4 -10   4        0.41        0.39      0.39 o 
  -3 -10   4       83.75       85.24      1.73 o 
  -2 -10   4      166.75      163.85      2.49 o 
  -1 -10   4       82.54       83.84      1.87 o 
   0 -10   4      111.24      109.85      1.71 o 
   1 -10   4        0.02        0.39      0.15 o 
   2 -10   4      222.67      230.63      2.72 o 
   3 -10   4       25.35       27.31      0.89 o 
   4 -10   4        6.26        7.09      0.54 o 
   5 -10   4      144.21      139.37      4.31 o 
   6 -10   4        2.94        1.72      0.73 o 
   7 -10   4       36.77       39.76      2.24 o 
  -7  -9   4       62.34       67.54      3.32 o 
  -6  -9   4        6.76        8.34      1.06 o 
  -5  -9   4        6.25        6.67      0.71 o 
  -4  -9   4       85.42       85.05      2.09 o 
  -3  -9   4        9.00        7.05      0.52 o 
  -2  -9   4       71.11       66.52      1.37 o 
  -1  -9   4      145.49      139.00      1.79 o 
   0  -9   4       76.21       72.45      1.30 o 
   1  -9   4       44.86       47.54      0.78 o 
   2  -9   4      198.67      191.72      2.30 o 
   3  -9   4      267.22      266.05      3.40 o 
   4  -9   4      499.83      496.00      5.94 o 
   5  -9   4        0.53        0.20      0.40 o 
   6  -9   4        3.48        4.13      0.71 o 
   7  -9   4       40.96       36.90      2.06 o 
  -7  -8   4       76.54       74.08      3.33 o 
  -6  -8   4        6.01        6.27      0.84 o 
  -5  -8   4       13.87       11.78      1.65 o 
  -4  -8   4      146.39      143.12      2.74 o 
  -3  -8   4       12.02       11.13      0.58 o 
  -2  -8   4     1290.26     1259.98     12.35 o 
  -1  -8   4       77.29       87.72      1.26 o 
   0  -8   4      299.24      291.10      3.32 o 
   1  -8   4      123.62      123.09      1.39 o 
   2  -8   4       49.07       51.67      0.94 o 
   3  -8   4      158.14      152.63      2.01 o 
   4  -8   4       58.98       56.13      1.19 o 
   5  -8   4      101.96      108.62      2.26 o 
   6  -8   4        8.13        7.32      0.68 o 
   7  -8   4       13.17       14.57      1.01 o 
  -7  -7   4        5.69        4.73      0.76 o 
  -6  -7   4       85.88       82.18      3.31 o 
  -5  -7   4       13.21       12.33      0.81 o 
  -4  -7   4       28.31       29.39      1.09 o 
  -3  -7   4       59.54       51.50      1.37 o 
  -2  -7   4      148.64      152.79      2.13 o 
  -1  -7   4       53.21       51.32      0.86 o 
   0  -7   4       26.78       23.82      0.50 o 
   1  -7   4      140.93      145.82      1.66 o 
   2  -7   4     1229.04     1247.22     10.76 o 
   3  -7   4      139.39      131.48      1.61 o 
   4  -7   4       10.76       11.86      0.44 o 
   5  -7   4      235.32      233.81      3.68 o 
   6  -7   4       57.73       60.25      1.61 o 
   7  -7   4      111.70      114.16      2.49 o 
   8  -7   4       20.64       18.74      1.39 o 
  -7  -6   4        5.50        6.84      0.77 o 
  -6  -6   4       61.21       58.62      2.60 o 
  -5  -6   4      105.19       91.50      2.09 o 
  -4  -6   4      571.31      500.35      7.36 o 
  -3  -6   4       19.56       20.25      0.80 o 
  -2  -6   4       36.12       40.39      0.88 o 
  -1  -6   4      340.10      312.14      3.04 o 
   0  -6   4      764.69      818.48      7.10 o 
   1  -6   4      133.40      126.31      1.32 o 
   2  -6   4      282.72      282.03      2.49 o 
   3  -6   4        0.45        0.64      0.19 o 
   4  -6   4       36.08       42.93      0.94 o 
   5  -6   4        7.59        8.17      0.57 o 
   6  -6   4       20.03       20.18      0.89 o 
   7  -6   4        5.46        4.49      0.69 o 
   8  -6   4        3.74        3.80      0.76 o 
  -8  -5   4        4.24        3.14      0.83 o 
  -7  -5   4       44.89       40.75      2.07 o 
  -6  -5   4        5.11        2.81      0.72 o 
  -5  -5   4       81.96       86.71      1.92 o 
  -4  -5   4       89.14       78.00      1.70 o 
  -3  -5   4      147.45      141.52      2.37 o 
  -2  -5   4      594.08      584.25      5.95 o 
  -1  -5   4       30.39       32.05      0.57 o 
   0  -5   4      635.58      645.13      5.86 o 
   1  -5   4       19.85       23.28      0.37 o 
   2  -5   4      105.53      103.67      1.35 o 
   3  -5   4      754.45      753.56      6.44 o 
   4  -5   4       46.49       28.11      0.68 o 
   5  -5   4      143.05      131.11      2.29 o 
   6  -5   4       83.95       85.27      1.84 o 
   7  -5   4       19.78       20.09      0.97 o 
   8  -5   4       62.64       67.86      2.51 o 
  -8  -4   4       68.14       74.26      2.71 o 
  -7  -4   4       28.53       22.66      1.44 o 
  -6  -4   4        2.94        3.01      0.65 o 
  -5  -4   4      165.16      160.72      3.20 o 
  -4  -4   4       31.19       25.23      0.88 o 
  -3  -4   4      153.98      120.81      2.41 o 
  -2  -4   4       77.32       69.53      1.35 o 
  -1  -4   4       57.43       54.21      0.85 o 
   0  -4   4       57.74       38.19      0.60 o 
   1  -4   4        2.60        5.07      0.23 o 
   2  -4   4      235.08      232.88      2.20 o 
   3  -4   4       27.03       30.72      0.54 o 
   4  -4   4      358.57      390.85      5.20 o 
   5  -4   4       24.80       15.66      0.90 o 
   6  -4   4       17.60       17.27      0.99 o 
   7  -4   4       52.30       50.02      1.41 o 
   8  -4   4        7.05        6.84      0.86 o 
  -8  -3   4        0.10        0.21      0.36 o 
  -7  -3   4       98.85       95.98      2.96 o 
  -6  -3   4        2.42        2.93      0.68 o 
  -5  -3   4      119.46      107.02      2.34 o 
  -4  -3   4      383.22      381.53      5.85 o 
  -3  -3   4       20.27       26.08      1.41 o 
  -2  -3   4     2853.20     3134.85     33.22 o 
  -1  -3   4      531.79      538.74      7.48 o 
   0  -3   4       58.36       63.89      0.82 o 
   1  -3   4     1377.67     1431.95     10.76 o 
   2  -3   4      187.35      184.46      1.76 o 
   3  -3   4      229.99      217.72      2.06 o 
   4  -3   4      749.05      746.39      7.87 o 
   5  -3   4        0.33        0.30      0.17 o 
   6  -3   4      123.72      112.49      2.14 o 
   7  -3   4      134.07      139.71      2.60 o 
   8  -3   4       33.17       32.16      1.66 o 
  -8  -2   4       90.07       92.58      2.03 o 
  -7  -2   4       73.23       78.82      2.41 o 
  -6  -2   4        0.83        1.38      0.35 o 
  -5  -2   4      144.20      148.72      4.20 o 
  -4  -2   4        5.18        6.44      0.49 o 
  -3  -2   4        4.32       15.55      0.70 o 
  -2  -2   4       24.21       23.65      0.73 o 
  -1  -2   4        0.00        0.30      0.32 o 
   0  -2   4        2.48        2.16      0.21 o 
   1  -2   4       43.48       59.53      0.65 o 
   2  -2   4     1926.66     2205.90     18.17 o 
   3  -2   4       68.68       55.34      0.70 o 
   4  -2   4        3.88        1.24      0.26 o 
   5  -2   4       72.12       80.28      1.33 o 
   6  -2   4      202.62      213.96      3.35 o 
   7  -2   4      141.19      146.51      2.69 o 
   8  -2   4       50.39       50.83      2.09 o 
  -8  -1   4       95.61       95.66      3.17 o 
  -7  -1   4        1.03        1.80      0.41 o 
  -6  -1   4      141.24      131.70      2.58 o 
  -5  -1   4      505.47      489.05      6.02 o 
  -4  -1   4     1210.94     1176.31     22.17 o 
  -3  -1   4     1343.57     1390.02     15.23 o 
  -2  -1   4       66.62       70.96      1.74 o 
  -1  -1   4     4537.52     4394.69     48.22 o 
   0  -1   4     1709.84     1870.02     18.51 o 
   1  -1   4        1.27        1.63      0.15 o 
   2  -1   4     1725.31     1919.77     17.63 o 
   3  -1   4        0.16        0.73      0.16 o 
   4  -1   4       93.23      102.76      1.52 o 
   5  -1   4       12.25       12.75      0.70 o 
   6  -1   4       55.62       60.24      1.47 o 
   7  -1   4       46.93       44.53      1.33 o 
   8  -1   4        2.70        2.98      0.71 o 
  -8   0   4        7.93        7.68      0.73 o 
  -6   0   4        0.93        0.57      0.23 o 
  -5   0   4       78.13       79.24      1.80 o 
  -4   0   4      439.00      431.23      5.25 o 
  -3   0   4       39.02       30.29      0.96 o 
  -2   0   4        1.03        2.54      0.18 o 
  -1   0   4      382.80      404.76      5.09 o 
   0   0   4     1567.98     1746.33     15.49 o 
   1   0   4     1677.74     1862.96     14.23 o 
   2   0   4      230.15      239.47      3.23 o 
   3   0   4      464.43      439.24      4.81 o 
   4   0   4      496.86      476.07      5.28 o 
   5   0   4       86.53       82.55      1.42 o 
   6   0   4      216.07      229.39      3.58 o 
   7   0   4        0.15        0.30      0.36 o 
   8   0   4       78.62       82.75      2.91 o 
  -6   1   4       31.82       35.84      1.25 o 
  -5   1   4      213.87      204.58      4.20 o 
  -4   1   4       20.98       23.21      0.82 o 
  -3   1   4       58.90       40.67      0.68 o 
  -2   1   4      382.72      411.29      4.76 o 
  -1   1   4       63.53       57.51      0.77 o 
   0   1   4      101.64       88.41      0.95 o 
   1   1   4      243.26      274.23      2.07 o 
   2   1   4       28.79       36.25      0.73 o 
   3   1   4        9.36        4.30      0.29 o 
   4   1   4      191.69      208.81      2.71 o 
   5   1   4       67.74       72.22      2.04 o 
   6   1   4        2.87        3.35      0.63 o 
   7   1   4        3.42        2.85      0.53 o 
   8   1   4        9.55        8.48      1.01 o 
  -6   2   4      142.03      139.31      2.75 o 
  -5   2   4       13.36       11.82      0.74 o 
  -4   2   4      472.47      499.16      4.93 o 
  -3   2   4        8.06        2.96      0.19 o 
  -2   2   4       11.62        3.37      0.18 o 
  -1   2   4     1012.09     1103.97      9.91 o 
   0   2   4       48.80       60.16      0.61 o 
   1   2   4      348.90      371.00      2.90 o 
   2   2   4       65.61       65.72      0.69 o 
   3   2   4      443.48      435.16      4.89 o 
   4   2   4       66.09       67.51      1.28 o 
   5   2   4       18.06       18.38      0.90 o 
   6   2   4       25.44       23.92      1.46 o 
   7   2   4       46.98       47.11      2.75 o 
   8   2   4       32.07       32.82      1.89 o 
  -7   3   4       84.23       88.73      2.85 o 
  -6   3   4        5.12        5.52      0.62 o 
  -5   3   4        7.74        5.82      0.37 o 
  -4   3   4       18.98       17.24      0.38 o 
  -3   3   4        0.42        1.88      0.19 o 
  -2   3   4      344.94      308.39      3.37 o 
  -1   3   4       47.51       44.48      0.67 o 
   0   3   4      552.96      562.00      4.40 o 
   1   3   4      157.02      170.56      2.41 o 
   2   3   4      281.80      281.93      3.10 o 
   3   3   4      629.83      599.95      7.00 o 
   4   3   4       73.11       68.42      1.70 o 
   5   3   4       43.60       42.46      1.44 o 
   6   3   4      156.54      153.09      8.83 o 
   7   3   4       49.65       52.00      1.82 o 
  -7   4   4        0.39        0.52      0.57 o 
  -6   4   4        9.79        9.47      0.49 o 
  -5   4   4      140.98      124.51      2.04 o 
  -4   4   4      295.88      266.23      3.56 o 
  -3   4   4      329.81      332.87      3.59 o 
  -2   4   4      350.41      403.45      4.35 o 
  -1   4   4       64.96       91.76      1.34 o 
   0   4   4      171.58      183.88      1.56 o 
   1   4   4      176.98      197.96      2.00 o 
   2   4   4      204.87      211.63      2.06 o 
   3   4   4       27.01       29.33      0.91 o 
   4   4   4       10.07       11.53      0.79 o 
   5   4   4        7.70        7.41      0.71 o 
   6   4   4       15.35       15.58      0.99 o 
   7   4   4      128.36      127.50      3.15 o 
  -7   5   4       31.48       35.34      0.79 o 
  -6   5   4       77.21       75.90      1.56 o 
  -5   5   4       30.38       33.16      1.63 o 
  -4   5   4      496.23      461.95      5.73 o 
  -3   5   4       26.21       28.08      0.66 o 
  -2   5   4      117.49      122.47      1.44 o 
  -1   5   4     1222.77     1282.36      9.56 o 
   0   5   4        0.44        1.58      0.24 o 
   1   5   4      933.99      995.40      7.46 o 
   2   5   4      166.15      156.48      1.69 o 
   3   5   4        6.42        7.87      0.46 o 
   4   5   4      507.88      514.53     14.53 o 
   5   5   4        0.03        0.02      0.35 o 
   6   5   4       39.74       41.26      1.67 o 
   7   5   4       12.49       13.86      1.45 o 
  -7   6   4       63.28       68.30      1.56 o 
  -6   6   4       16.20       14.45      0.72 o 
  -5   6   4        2.66        2.27      0.36 o 
  -4   6   4       34.40       31.99      0.97 o 
  -3   6   4       66.44       64.16      1.38 o 
  -2   6   4      159.17      133.87      1.75 o 
  -1   6   4      265.93      256.16      2.53 o 
   0   6   4        0.45        1.05      0.15 o 
   1   6   4      128.75      126.49      1.34 o 
   2   6   4       31.61       25.60      0.47 o 
   3   6   4        1.39        0.57      0.24 o 
   4   6   4        4.62        3.53      0.59 o 
   5   6   4       97.53       96.64      3.20 o 
   6   6   4       31.00       33.43      1.70 o 
   7   6   4       50.57       50.69      2.69 o 
  -8   7   4        5.34        5.60      0.68 o 
  -7   7   4        0.25        0.58      0.61 o 
  -6   7   4      145.11      143.29      2.99 o 
  -5   7   4        2.71        2.50      0.37 o 
  -4   7   4      375.82      373.93      5.01 o 
  -3   7   4       10.35       10.67      1.23 o 
  -2   7   4      424.39      388.85      5.03 o 
  -1   7   4      246.00      258.64      2.62 o 
   0   7   4      349.36      341.91      3.17 o 
   1   7   4       23.91       22.65      0.50 o 
   2   7   4       31.72       34.59      0.64 o 
   3   7   4       58.46       55.76      1.61 o 
   4   7   4        0.30       -0.38      0.39 o 
   5   7   4        0.02       -0.64      0.37 o 
   6   7   4        0.36        0.82      0.55 o 
  -8   8   4        2.22        2.13      0.41 o 
  -7   8   4       70.74       68.83      2.27 o 
  -6   8   4       36.95       36.78      1.23 o 
  -5   8   4        0.45        0.48      0.37 o 
  -4   8   4        6.96        8.20      0.60 o 
  -3   8   4      263.57      242.50      3.63 o 
  -2   8   4      135.01      145.60      2.47 o 
  -1   8   4      425.98      389.50      3.76 o 
   0   8   4      314.53      304.27      3.11 o 
   1   8   4       61.88       51.19      0.88 o 
   2   8   4       97.72       97.59      1.51 o 
   3   8   4      169.26      163.05      2.92 o 
   4   8   4       67.52       66.25      2.25 o 
   5   8   4      144.39      140.70      3.63 o 
   6   8   4        0.11       -0.21      0.46 o 
  -7   9   4       43.21       47.24      1.76 o 
  -6   9   4       18.40       20.00      1.16 o 
  -5   9   4       25.87       22.66      1.14 o 
  -4   9   4       15.70       16.44      0.83 o 
  -3   9   4      115.90      105.69      3.05 o 
  -2   9   4       95.86       73.26      1.38 o 
  -1   9   4        7.49        1.91      0.21 o 
   0   9   4      195.19      209.66      2.67 o 
   1   9   4        0.37       -0.06      0.19 o 
   2   9   4      154.01      155.46      2.42 o 
   3   9   4       44.88       46.33      2.28 o 
   4   9   4       27.40       26.64      1.18 o 
   5   9   4        0.13        0.48      0.72 o 
   6   9   4       40.67       39.32      2.62 o 
  -7  10   4      102.73      108.99      3.62 o 
  -6  10   4        0.51        0.18      0.48 o 
  -5  10   4      121.85      120.16      2.97 o 
  -4  10   4       13.19       14.00      1.00 o 
  -3  10   4       21.96       21.84      0.96 o 
  -2  10   4       76.79       78.83      1.82 o 
  -1  10   4      186.86      191.04      2.67 o 
   0  10   4      152.91      140.78      2.06 o 
   1  10   4       44.87       44.61      1.03 o 
   2  10   4        8.61        8.77      1.09 o 
   3  10   4        9.65        9.70      1.25 o 
   4  10   4      286.15      298.27      4.87 o 
   5  10   4        4.49        2.61      0.81 o 
  -7  11   4       31.03       34.05      2.03 o 
  -6  11   4        2.89        2.89      0.68 o 
  -5  11   4       27.16       27.23      1.74 o 
  -4  11   4        0.23        0.33      0.39 o 
  -3  11   4      125.76      111.22      2.40 o 
  -2  11   4        0.85        0.42      0.31 o 
  -1  11   4       37.64       36.99      1.20 o 
   0  11   4        7.12        5.74      0.43 o 
   1  11   4        0.01        0.15      0.23 o 
   2  11   4       33.45       30.04      1.92 o 
   3  11   4        0.38        0.18      0.70 o 
   4  11   4        0.03        0.39      0.78 o 
   5  11   4        0.07       -0.25      0.57 o 
  -6  12   4       61.05       57.42      2.81 o 
  -5  12   4        0.18        0.32      0.50 o 
  -4  12   4      122.83      119.31      3.29 o 
  -3  12   4        5.51        4.98      0.60 o 
  -2  12   4      138.07      136.13      2.32 o 
  -1  12   4      214.37      220.26      3.65 o 
   0  12   4       67.02       65.92      1.61 o 
   1  12   4      286.29      301.64      3.81 o 
   2  12   4        0.96        1.24      0.74 o 
   3  12   4       30.43       31.99      2.19 o 
   4  12   4       52.33       61.72      3.21 o 
  -6  13   4        8.13        7.26      1.24 o 
  -5  13   4        0.40        0.91      0.66 o 
  -4  13   4        1.62        1.13      0.91 o 
  -3  13   4        7.63        7.51      0.73 o 
  -2  13   4       56.14       54.07      1.98 o 
  -1  13   4       86.84       94.05      3.03 o 
   0  13   4        1.04        1.24      0.41 o 
   1  13   4        0.70        0.40      0.39 o 
   2  13   4       55.24       53.30      2.68 o 
   3  13   4       76.60       86.12      3.72 o 
  -5  14   4        0.70       -0.78      0.58 o 
  -4  14   4       34.33       33.72      2.40 o 
  -3  14   4       50.27       51.76      1.69 o 
  -2  14   4       68.71       71.45      4.92 o 
  -1  14   4      283.37      296.84      5.74 o 
   0  14   4        4.93        4.53      0.73 o 
   1  14   4       33.25       33.88      1.91 o 
   2  14   4       79.49       86.06      3.49 o 
   3  14   4       22.74       21.39      1.93 o 
  -4  15   4       37.63       41.37      2.81 o 
  -3  15   4       50.06       44.73      2.53 o 
  -2  15   4        5.23        2.83      0.92 o 
  -1  15   4       53.16       49.67      2.50 o 
   0  15   4       11.90       11.16      1.21 o 
   1  15   4        4.90        4.41      0.88 o 
  -2  16   4        0.03        0.03      0.68 o 
  -1  16   4        3.19        3.08      0.94 o 
   0  16   4       67.84       75.61      3.00 o 
   1 -17   5       71.12       76.25      3.27 o 
  -2 -16   5        0.05       -0.88      0.68 o 
  -1 -16   5       32.41       33.80      1.88 o 
   0 -16   5        2.05        1.70      0.76 o 
   1 -16   5      130.60      135.34      4.48 o 
   2 -16   5        5.97        4.97      1.07 o 
   3 -16   5       62.10       59.39      2.95 o 
  -3 -15   5       66.77       67.61      3.07 o 
  -2 -15   5       35.04       37.41      2.14 o 
  -1 -15   5        2.91        2.05      0.61 o 
   0 -15   5       10.92       11.38      0.65 o 
   1 -15   5       48.85       51.90      1.67 o 
   2 -15   5       19.53       17.18      1.82 o 
   3 -15   5        1.96        1.20      0.74 o 
   4 -15   5        2.10        2.67      1.22 o 
  -4 -14   5        1.19        1.23      0.85 o 
  -3 -14   5      130.46      140.13      4.67 o 
  -2 -14   5       20.06       18.45      1.19 o 
  -1 -14   5      372.61      389.68      6.39 o 
   0 -14   5       26.79       27.02      0.90 o 
   1 -14   5       75.41       75.97      1.98 o 
   2 -14   5       61.99       67.67      1.89 o 
   3 -14   5        0.01        0.00      0.34 o 
   4 -14   5       45.93       46.45      2.07 o 
   5 -14   5        5.17        4.38      1.19 o 
  -5 -13   5       48.14       56.75      2.30 o 
  -4 -13   5        1.20        1.03      0.79 o 
  -3 -13   5       73.05       73.64      2.35 o 
  -2 -13   5        0.08        0.29      0.42 o 
  -1 -13   5       14.92       13.40      0.70 o 
   0 -13   5       39.66       39.83      1.68 o 
   1 -13   5      131.78      134.76      2.37 o 
   2 -13   5      106.94      108.38      2.09 o 
   3 -13   5       49.52       52.86      1.41 o 
   4 -13   5        6.72        6.37      0.90 o 
   5 -13   5       46.60       48.83      2.78 o 
   6 -13   5      142.50      145.63      5.18 o 
  -5 -12   5       21.86       21.53      1.94 o 
  -4 -12   5        0.38        0.13      0.37 o 
  -3 -12   5        3.99        3.24      0.65 o 
  -2 -12   5       39.56       41.18      1.39 o 
  -1 -12   5       49.53       46.71      1.11 o 
   0 -12   5        0.94        1.58      0.28 o 
   1 -12   5       38.75       37.11      1.08 o 
   2 -12   5        0.11       -0.22      0.22 o 
   3 -12   5        3.49        4.31      0.60 o 
   4 -12   5        0.96        0.91      0.43 o 
   5 -12   5       32.13       35.73      2.28 o 
   6 -12   5       19.21       14.51      1.60 o 
  -6 -11   5        0.18        0.56      0.79 o 
  -5 -11   5        6.90        8.21      1.09 o 
  -4 -11   5      161.43      173.77      3.22 o 
  -3 -11   5       94.14       91.89      1.90 o 
  -2 -11   5      275.62      272.32      7.87 o 
  -1 -11   5       82.85       81.05      1.48 o 
   0 -11   5      106.40      107.03      1.75 o 
   1 -11   5      478.77      447.43      4.51 o 
   2 -11   5        9.20        9.34      0.52 o 
   3 -11   5      243.43      244.50      2.98 o 
   4 -11   5        7.95        7.08      0.58 o 
   5 -11   5       46.24       46.96      3.36 o 
   6 -11   5       33.86       36.67      2.28 o 
   7 -11   5       40.20       40.16      2.38 o 
  -6 -10   5       46.72       49.26      2.89 o 
  -5 -10   5       40.54       44.79      2.42 o 
  -4 -10   5        2.38        2.40      0.54 o 
  -3 -10   5       15.79       16.94      0.78 o 
  -2 -10   5        0.95        0.71      0.30 o 
  -1 -10   5        1.07        0.93      0.23 o 
   0 -10   5       46.80       47.15      1.02 o 
   1 -10   5        1.10        1.42      0.23 o 
   2 -10   5      153.35      149.01      2.03 o 
   3 -10   5        0.47        0.98      0.29 o 
   4 -10   5        1.36        1.15      0.36 o 
   5 -10   5      477.26      471.10     12.57 o 
   6 -10   5        6.68        5.64      1.01 o 
   7 -10   5       54.92       56.36      2.77 o 
  -7  -9   5       42.40       38.65      2.51 o 
  -6  -9   5       74.26       70.14      3.36 o 
  -5  -9   5        0.84        0.28      0.40 o 
  -4  -9   5      113.47      123.17      2.62 o 
  -3  -9   5      171.03      180.91      2.69 o 
  -2  -9   5       26.38       27.07      0.87 o 
  -1  -9   5     1292.18     1257.28     10.96 o 
   0  -9   5        0.20        0.78      0.20 o 
   1  -9   5      192.74      181.10      1.94 o 
   2  -9   5      289.99      290.27      3.16 o 
   3  -9   5       28.73       25.17      1.06 o 
   4  -9   5       80.61       78.55      1.86 o 
   5  -9   5      136.88      135.72      3.30 o 
   6  -9   5      108.78      102.33      2.40 o 
   7  -9   5        4.09        3.33      0.90 o 
  -7  -8   5       86.44       91.70      3.74 o 
  -6  -8   5       11.23       11.21      1.44 o 
  -5  -8   5      370.77      374.00      6.28 o 
  -4  -8   5        0.31        0.39      0.33 o 
  -3  -8   5       74.81       71.49      1.44 o 
  -2  -8   5        2.81        3.01      0.36 o 
  -1  -8   5      440.45      435.61      4.22 o 
   0  -8   5      635.95      604.73      5.54 o 
   1  -8   5        3.58        3.77      0.24 o 
   2  -8   5       14.06       12.82      0.48 o 
   3  -8   5       36.00       38.94      0.82 o 
   4  -8   5        3.58        3.72      0.65 o 
   5  -8   5       90.84       96.65      2.17 o 
   6  -8   5      101.06      102.81      2.34 o 
   7  -8   5        8.24        7.34      0.75 o 
  -7  -7   5       48.88       48.14      2.54 o 
  -6  -7   5      112.92      115.27      4.02 o 
  -5  -7   5       58.02       56.69      1.74 o 
  -4  -7   5      289.96      256.48      4.01 o 
  -3  -7   5      401.29      358.55      4.99 o 
  -2  -7   5      122.85      121.29      1.85 o 
  -1  -7   5      366.15      372.37      3.67 o 
   0  -7   5       95.07       92.10      1.13 o 
   1  -7   5       13.63       16.31      0.40 o 
   2  -7   5      293.17      291.09      2.81 o 
   3  -7   5      180.39      181.66      2.26 o 
   4  -7   5      323.66      306.78      3.84 o 
   5  -7   5       13.30       13.70      0.77 o 
   6  -7   5       12.07       11.93      1.00 o 
   7  -7   5        0.09        0.23      0.38 o 
  -7  -6   5        6.39        5.82      0.97 o 
  -6  -6   5        7.92        7.47      1.03 o 
  -5  -6   5       17.84       18.33      0.95 o 
  -4  -6   5       41.81       46.30      1.35 o 
  -3  -6   5        4.01        1.43      0.33 o 
  -2  -6   5      232.47      226.42      2.79 o 
  -1  -6   5       18.43       24.26      0.68 o 
   0  -6   5      140.63      147.66      1.52 o 
   1  -6   5       40.89       33.07      0.57 o 
   2  -6   5      229.82      218.97      2.45 o 
   3  -6   5        5.91        6.14      0.32 o 
   4  -6   5       26.56       31.20      0.86 o 
   5  -6   5        1.08        0.86      0.31 o 
   6  -6   5      221.96      224.31      3.70 o 
   7  -6   5       19.24       21.22      1.02 o 
   8  -6   5       35.56       44.08      2.13 o 
  -8  -5   5       39.34       39.53      2.09 o 
  -7  -5   5       50.43       52.23      2.36 o 
  -6  -5   5       72.71       65.47      2.72 o 
  -5  -5   5      112.90      120.87      6.86 o 
  -4  -5   5       24.32       22.21      1.21 o 
  -3  -5   5       76.30       84.36      1.72 o 
  -2  -5   5      102.65       93.97      1.44 o 
  -1  -5   5      165.95      186.91      1.97 o 
   0  -5   5      901.53      888.05      8.58 o 
   1  -5   5       73.29       76.25      0.81 o 
   2  -5   5      321.87      302.94      2.59 o 
   3  -5   5       42.81       48.91      0.78 o 
   4  -5   5        0.20        0.82      0.47 o 
   5  -5   5      333.63      326.87      4.65 o 
   6  -5   5       26.62       28.85      1.07 o 
   7  -5   5        0.66        0.61      0.37 o 
   8  -5   5        1.66        2.02      0.70 o 
  -8  -4   5       21.68       22.04      1.47 o 
  -7  -4   5       13.61       14.47      1.19 o 
  -6  -4   5       51.01       51.05      2.65 o 
  -5  -4   5      177.79      162.20      4.62 o 
  -4  -4   5       20.67       20.90      0.82 o 
  -3  -4   5      195.03      186.80      2.85 o 
  -2  -4   5      116.55      119.88      2.34 o 
  -1  -4   5     1478.96     1611.14     12.21 o 
   0  -4   5      120.83      136.16      1.31 o 
   1  -4   5      119.91      140.12      1.32 o 
   2  -4   5      132.14      122.61      1.35 o 
   3  -4   5        8.55        7.60      0.50 o 
   4  -4   5      172.16      165.18      2.29 o 
   5  -4   5        4.00        7.79      0.46 o 
   6  -4   5      196.24      199.21      3.30 o 
   7  -4   5        6.29        5.12      0.67 o 
   8  -4   5       11.94       12.50      1.14 o 
  -8  -3   5        0.89        0.94      0.51 o 
  -7  -3   5      170.65      161.09      4.17 o 
  -6  -3   5       39.23       38.51      1.36 o 
  -5  -3   5      334.00      312.41      5.15 o 
  -4  -3   5       32.25       33.02      1.35 o 
  -3  -3   5        8.57        8.21      0.47 o 
  -2  -3   5       74.23       57.00      1.18 o 
  -1  -3   5     1383.06     1537.73     14.33 o 
   0  -3   5      390.84      407.35      3.24 o 
   1  -3   5      327.30      303.90      2.31 o 
   2  -3   5      724.19      816.33      6.70 o 
   3  -3   5      175.69      178.77      2.26 o 
   4  -3   5      265.34      248.78      3.11 o 
   5  -3   5       36.62       38.54      0.93 o 
   6  -3   5       83.60       81.07      1.82 o 
   7  -3   5      197.90      206.93      3.52 o 
   8  -3   5       28.45       31.61      1.73 o 
  -8  -2   5       33.42       33.29      1.49 o 
  -7  -2   5      152.75      153.98      3.81 o 
  -6  -2   5        8.66        9.14      1.30 o 
  -5  -2   5      142.48      140.84      2.74 o 
  -4  -2   5      362.44      316.21      4.15 o 
  -3  -2   5      368.62      322.75      4.11 o 
  -2  -2   5      352.36      376.40      4.03 o 
  -1  -2   5      665.40      680.98      6.93 o 
   0  -2   5      278.40      329.45      2.86 o 
   1  -2   5       17.50       25.03      0.35 o 
   2  -2   5      236.25      251.44      2.19 o 
   3  -2   5       67.06       73.89      1.05 o 
   4  -2   5      143.03      137.25      2.16 o 
   5  -2   5        9.52       12.55      0.53 o 
   6  -2   5       25.02       25.29      0.97 o 
   7  -2   5        7.42        7.31      0.65 o 
   8  -2   5       40.56       40.52      1.97 o 
  -8  -1   5        2.49        2.48      0.44 o 
  -7  -1   5       15.97       16.06      0.90 o 
  -6  -1   5       47.04       47.85      1.17 o 
  -5  -1   5        1.44        2.22      0.30 o 
  -4  -1   5       23.95       19.89      0.64 o 
  -3  -1   5      817.25      820.71      9.88 o 
  -2  -1   5       25.25       20.92      1.01 o 
  -1  -1   5     2624.89     2733.56     23.38 o 
   0  -1   5      334.71      353.61      3.03 o 
   1  -1   5      639.40      812.54      5.88 o 
   2  -1   5     1147.44     1226.72     12.31 o 
   3  -1   5       12.51       17.90      0.54 o 
   4  -1   5       87.01       92.86      1.51 o 
   5  -1   5        6.67        9.04      0.53 o 
   6  -1   5      102.50      104.00      3.34 o 
   7  -1   5       12.89       10.75      0.85 o 
   8  -1   5        0.17        0.56      0.54 o 
  -7   0   5        6.06        7.05      0.56 o 
  -6   0   5       72.38       62.46      1.56 o 
  -5   0   5       10.06        8.43      0.44 o 
  -4   0   5        7.62        6.10      0.29 o 
  -3   0   5        7.69       11.55      0.38 o 
  -2   0   5       82.01      102.63      1.38 o 
  -1   0   5      364.14      406.95      4.30 o 
   0   0   5     1434.23     1535.04     11.60 o 
   1   0   5      316.85      389.67      2.69 o 
   2   0   5      406.11      402.42      4.44 o 
   3   0   5      241.38      231.29      3.22 o 
   4   0   5      153.04      179.73      2.44 o 
   5   0   5       71.61       67.00      1.55 o 
   6   0   5      165.69      171.28      2.99 o 
   7   0   5        7.01        5.57      0.65 o 
   8   0   5       69.80       73.97      2.84 o 
  -7   1   5        2.09        1.47      0.62 o 
  -6   1   5       97.80       92.84      1.50 o 
  -5   1   5       56.21       47.11      1.03 o 
  -4   1   5        3.24        2.15      0.18 o 
  -3   1   5      330.74      340.74      4.11 o 
  -2   1   5      611.10      712.39      9.06 o 
  -1   1   5       34.13       49.60      0.75 o 
   0   1   5      461.49      510.93      3.73 o 
   1   1   5      188.07      228.86      1.59 o 
   2   1   5       40.34       36.03      0.77 o 
   3   1   5        5.15        8.43      0.42 o 
   4   1   5       32.57       29.18      0.79 o 
   5   1   5        0.06        0.08      0.27 o 
   6   1   5       53.48       51.32      1.64 o 
   7   1   5        5.65        5.14      0.67 o 
   8   1   5        0.33        0.97      0.63 o 
  -7   2   5        1.75        1.14      0.50 o 
  -6   2   5        0.46        1.04      0.39 o 
  -5   2   5      108.74      105.62      1.62 o 
  -4   2   5      365.00      377.41      4.84 o 
  -3   2   5       94.51      105.23      1.42 o 
  -2   2   5     1060.89     1117.74     11.00 o 
  -1   2   5      147.10      145.30      1.61 o 
   0   2   5      517.13      510.85      3.75 o 
   1   2   5      749.67      743.26      8.29 o 
   2   2   5       55.66       63.59      0.71 o 
   3   2   5      392.72      398.44      4.60 o 
   4   2   5       16.90       15.22      0.60 o 
   5   2   5       61.29       59.74      1.54 o 
   6   2   5       55.51       60.07      1.85 o 
   7   2   5       52.69       52.41      2.74 o 
  -7   3   5       37.86       37.92      1.47 o 
  -6   3   5        1.41        1.30      0.24 o 
  -5   3   5      129.64      131.54      2.10 o 
  -4   3   5        9.10        3.04      0.21 o 
  -3   3   5        1.22        3.92      0.23 o 
  -2   3   5       11.68        9.84      0.32 o 
  -1   3   5       83.59      107.85      1.31 o 
   0   3   5      279.74      263.00      2.26 o 
   1   3   5       22.72       30.06      0.45 o 
   2   3   5       24.34       18.58      0.55 o 
   3   3   5      162.60      158.93      2.30 o 
   4   3   5       42.87       40.55      1.38 o 
   5   3   5      156.11      153.43      3.24 o 
   6   3   5       26.05       27.10      1.27 o 
   7   3   5        3.05        2.68      1.27 o 
  -7   4   5       72.35       78.46      3.54 o 
  -6   4   5        6.86       10.62      0.55 o 
  -5   4   5       15.33       16.18      0.65 o 
  -4   4   5       26.98       31.01      0.87 o 
  -3   4   5      221.47      210.43      2.57 o 
  -2   4   5      227.64      250.50      2.58 o 
  -1   4   5      304.02      291.55      2.43 o 
   0   4   5       61.16       75.40      0.97 o 
   1   4   5      585.34      636.57      8.21 o 
   2   4   5      336.21      332.24      3.45 o 
   3   4   5      107.34      110.65      2.13 o 
   4   4   5       56.39       60.23      1.82 o 
   5   4   5       28.10       27.82      1.27 o 
   6   4   5       13.35       14.42      1.02 o 
   7   4   5       49.62       53.36      2.63 o 
  -7   5   5      122.43      126.53      2.10 o 
  -6   5   5        9.05        5.50      0.47 o 
  -5   5   5       56.62       62.19      1.40 o 
  -4   5   5      236.38      212.88      3.15 o 
  -3   5   5      215.67      192.16      2.84 o 
  -2   5   5       13.75       16.47      0.55 o 
  -1   5   5       22.01       26.28      0.52 o 
   0   5   5      787.16      813.91      6.20 o 
   1   5   5       14.27       12.84      0.34 o 
   2   5   5      452.89      427.35      3.47 o 
   3   5   5        6.56        5.51      0.43 o 
   4   5   5       48.87       45.79      1.65 o 
   5   5   5        8.46        9.04      1.43 o 
   6   5   5       69.95       69.83      2.25 o 
   7   5   5        6.57        6.24      1.11 o 
  -7   6   5        4.08        3.39      0.53 o 
  -6   6   5        3.80        4.23      0.47 o 
  -5   6   5        0.10        0.47      0.37 o 
  -4   6   5        0.06        0.12      0.23 o 
  -3   6   5       99.78      105.77      2.35 o 
  -2   6   5      467.40      487.00      8.34 o 
  -1   6   5        1.13        2.02      0.20 o 
   0   6   5      430.99      412.95      3.66 o 
   1   6   5        0.56        0.66      0.14 o 
   2   6   5      771.26      737.21      6.21 o 
   3   6   5       77.53       87.14      1.83 o 
   4   6   5      378.50      376.73      6.59 o 
   5   6   5       41.40       36.98      1.90 o 
   6   6   5      157.90      160.66      4.71 o 
   7   6   5       42.64       41.53      2.49 o 
  -8   7   5      103.17      115.53      2.99 o 
  -7   7   5       19.24       21.61      0.82 o 
  -6   7   5      138.56      139.32      3.09 o 
  -5   7   5      163.13      158.80      3.65 o 
  -4   7   5      442.42      405.84      5.41 o 
  -3   7   5       42.51       40.80      1.16 o 
  -2   7   5      178.41      160.03      2.35 o 
  -1   7   5       38.17       41.73      0.68 o 
   0   7   5       33.46       32.80      0.74 o 
   1   7   5        5.51        7.05      0.37 o 
   2   7   5        0.07        0.93      0.22 o 
   3   7   5       38.25       37.01      1.46 o 
   4   7   5        1.29        1.48      0.50 o 
   5   7   5       31.78       33.18      1.63 o 
   6   7   5       91.29       94.37      2.92 o 
  -8   8   5       45.75       52.66      2.01 o 
  -7   8   5       10.34       11.20      0.73 o 
  -6   8   5       30.04       28.73      1.30 o 
  -5   8   5       43.69       44.56      1.35 o 
  -4   8   5        0.15        0.19      0.32 o 
  -3   8   5      148.52      138.31      3.14 o 
  -2   8   5      119.64      121.17      1.85 o 
  -1   8   5      350.79      384.88      3.78 o 
   0   8   5     1110.47     1015.30     10.03 o 
   1   8   5       23.80       21.40      0.61 o 
   2   8   5      133.28      126.54      2.15 o 
   3   8   5      329.16      315.80      7.40 o 
   4   8   5       50.81       50.74      1.58 o 
   5   8   5      140.85      141.38      3.72 o 
   6   8   5        1.48        1.91      0.96 o 
  -7   9   5        2.09        1.87      0.63 o 
  -6   9   5       66.77       68.49      2.76 o 
  -5   9   5       57.05       54.57      1.57 o 
  -4   9   5       50.61       47.10      1.40 o 
  -3   9   5      123.93      112.18      2.50 o 
  -2   9   5        4.29        5.07      0.42 o 
  -1   9   5        0.37        0.36      0.15 o 
   0   9   5      337.51      315.88      3.70 o 
   1   9   5        1.73        1.35      0.26 o 
   2   9   5       32.44       34.27      1.95 o 
   3   9   5       88.70       88.56      2.12 o 
   4   9   5        6.51        5.69      0.70 o 
   5   9   5        0.73        0.04      0.53 o 
  -7  10   5       90.40       89.83      3.28 o 
  -6  10   5        0.57        0.12      0.42 o 
  -5  10   5      218.08      221.89      8.57 o 
  -4  10   5        1.84        1.69      0.43 o 
  -3  10   5       23.39       24.55      1.03 o 
  -2  10   5       82.52       78.36      1.92 o 
  -1  10   5       11.73        9.69      0.77 o 
   0  10   5      232.61      231.95      2.98 o 
   1  10   5       93.12       95.75      1.64 o 
   2  10   5        6.47        5.44      0.95 o 
   3  10   5       25.30       26.38      1.93 o 
   4  10   5      106.49      108.29      3.06 o 
   5  10   5        0.01       -0.03      0.45 o 
  -7  11   5       11.80       12.51      1.33 o 
  -6  11   5        8.08        8.45      1.16 o 
  -5  11   5       54.62       55.33      2.09 o 
  -4  11   5        0.19        0.18      0.42 o 
  -3  11   5      109.64      110.41      2.43 o 
  -2  11   5       39.57       44.87      1.76 o 
  -1  11   5       41.79       40.70      1.27 o 
   0  11   5       29.59       29.68      0.87 o 
   1  11   5        5.82        4.55      0.43 o 
   2  11   5      201.93      210.95      5.98 o 
   3  11   5       73.18       77.62      3.40 o 
   4  11   5      118.03      125.71      4.74 o 
  -6  12   5       58.08       59.61      2.90 o 
  -5  12   5       15.81       17.74      1.30 o 
  -4  12   5      172.52      172.55      4.16 o 
  -3  12   5        3.67        4.12      0.56 o 
  -2  12   5       23.09       22.68      0.90 o 
  -1  12   5      122.95      119.43      3.33 o 
   0  12   5        0.89        1.12      0.31 o 
   1  12   5       48.42       51.62      1.58 o 
   2  12   5       15.29       17.57      1.60 o 
   3  12   5       20.60       20.02      1.85 o 
   4  12   5       40.66       45.45      2.80 o 
  -6  13   5        0.08        0.36      0.69 o 
  -5  13   5        0.03        0.29      0.62 o 
  -4  13   5       14.69       14.40      1.28 o 
  -3  13   5       40.43       43.13      1.49 o 
  -2  13   5        9.10        8.22      0.90 o 
  -1  13   5        1.10        0.25      0.46 o 
   0  13   5      352.18      378.08      5.14 o 
   1  13   5        0.56        0.33      0.40 o 
   2  13   5       12.36        9.40      1.29 o 
   3  13   5       55.77       54.75      2.95 o 
  -5  14   5        2.22        4.66      1.20 o 
  -4  14   5      139.13      151.55      5.44 o 
  -3  14   5        2.09        3.16      0.61 o 
  -2  14   5        0.68        1.02      0.57 o 
  -1  14   5        1.02        1.88      0.62 o 
   0  14   5      147.58      152.27      3.58 o 
   1  14   5       31.29       31.39      1.84 o 
   2  14   5        0.03        0.41      0.78 o 
  -4  15   5        1.02        0.84      0.67 o 
  -3  15   5       98.62       96.96      3.81 o 
  -2  15   5      101.97      102.00      3.86 o 
  -1  15   5       13.75       13.95      1.45 o 
   0  15   5       55.63       62.99      2.72 o 
  -2 -16   6      122.52      135.19      4.40 o 
  -1 -16   6       83.88       87.52      3.15 o 
   0 -16   6        1.51        1.66      0.74 o 
   1 -16   6        3.10        1.91      0.93 o 
   2 -16   6       25.47       28.08      2.02 o 
   3 -16   6      118.74      116.05      4.32 o 
  -3 -15   6       33.95       35.62      2.24 o 
  -2 -15   6        5.90        4.49      0.98 o 
  -1 -15   6        0.20       -0.27      0.43 o 
   0 -15   6      153.14      163.39      2.54 o 
   1 -15   6      113.23      115.92      2.64 o 
   2 -15   6       63.51       63.06      2.26 o 
   3 -15   6       10.87       10.12      1.32 o 
   4 -15   6        0.50        1.42      0.88 o 
  -4 -14   6       23.99       21.74      1.91 o 
  -3 -14   6        0.35        0.60      0.68 o 
  -2 -14   6       83.01       82.23      3.33 o 
  -1 -14   6       22.74       25.61      1.27 o 
   0 -14   6       13.89       11.22      0.62 o 
   1 -14   6       54.36       56.38      1.68 o 
   2 -14   6        3.79        2.91      0.55 o 
   3 -14   6        4.56        2.76      0.63 o 
   4 -14   6       21.31       22.62      1.49 o 
   5 -14   6       28.70       25.57      2.18 o 
  -5 -13   6       40.95       43.50      3.08 o 
  -4 -13   6        0.07       -0.03      0.68 o 
  -3 -13   6       76.25       73.07      2.34 o 
  -2 -13   6        4.21        2.89      0.69 o 
  -1 -13   6        0.11        0.41      0.29 o 
   0 -13   6       17.60       15.80      0.65 o 
   1 -13   6       28.53       28.03      1.00 o 
   2 -13   6      190.69      194.59      3.13 o 
   3 -13   6       95.42       96.41      1.98 o 
   4 -13   6       86.84       84.99      2.73 o 
   5 -13   6       45.30       43.96      2.67 o 
  -5 -12   6        0.00        0.51      0.63 o 
  -4 -12   6        2.25        2.62      0.58 o 
  -3 -12   6       34.09       33.38      1.49 o 
  -2 -12   6        7.93        7.71      0.69 o 
  -1 -12   6       54.78       54.37      1.22 o 
   0 -12   6        7.41        5.79      0.61 o 
   1 -12   6       41.23       37.79      1.20 o 
   2 -12   6       28.36       27.14      0.86 o 
   3 -12   6        0.54        0.67      0.27 o 
   4 -12   6        5.37        4.37      0.64 o 
   5 -12   6       13.78       12.84      1.53 o 
   6 -12   6       26.39       24.30      1.97 o 
  -6 -11   6        0.00        1.21      0.86 o 
  -5 -11   6       74.65       69.61      2.48 o 
  -4 -11   6      135.22      141.51      2.84 o 
  -3 -11   6      241.30      248.65      3.58 o 
  -2 -11   6      361.21      362.49      5.29 o 
  -1 -11   6        0.02        0.05      0.21 o 
   0 -11   6       89.32       86.18      1.41 o 
   1 -11   6      146.83      150.74      1.97 o 
   2 -11   6        4.48        4.09      0.39 o 
   3 -11   6      406.97      400.80      4.36 o 
   4 -11   6        4.55        3.48      0.60 o 
   5 -11   6        4.06        3.03      0.71 o 
   6 -11   6       41.50       41.52      2.47 o 
  -6 -10   6       19.11       21.08      2.04 o 
  -5 -10   6       27.06       22.40      1.40 o 
  -4 -10   6       46.80       49.61      1.67 o 
  -3 -10   6        3.59        3.81      0.63 o 
  -2 -10   6      156.44      157.95      2.77 o 
  -1 -10   6       19.24       18.29      0.66 o 
   0 -10   6      326.16      333.39      3.55 o 
   1 -10   6      272.07      279.56      2.79 o 
   2 -10   6       84.23       79.64      1.38 o 
   3 -10   6        2.41        2.15      0.31 o 
   4 -10   6       24.58       23.99      1.07 o 
   5 -10   6       86.30       83.42      2.62 o 
   6 -10   6        2.12        1.91      0.63 o 
   7 -10   6      139.34      143.74      4.77 o 
  -7  -9   6       34.56       29.25      2.21 o 
  -6  -9   6       53.79       58.72      3.08 o 
  -5  -9   6       33.37       32.44      1.36 o 
  -4  -9   6      175.36      167.22      3.52 o 
  -3  -9   6        2.74        1.97      0.36 o 
  -2  -9   6      319.95      318.54      3.95 o 
  -1  -9   6       12.00       10.46      0.58 o 
   0  -9   6      319.71      306.49      3.58 o 
   1  -9   6      125.57      115.70      1.43 o 
   2  -9   6      257.14      262.05      2.96 o 
   3  -9   6        0.73        1.06      0.46 o 
   4  -9   6        1.47        2.10      0.53 o 
   5  -9   6       64.73       63.89      1.83 o 
   6  -9   6        0.54        0.22      0.40 o 
   7  -9   6       18.24       18.48      1.62 o 
  -7  -8   6       11.38        8.92      1.31 o 
  -6  -8   6      166.68      165.37      5.29 o 
  -5  -8   6      198.72      193.25      3.55 o 
  -4  -8   6        2.39        2.38      0.68 o 
  -3  -8   6       66.18       74.62      1.49 o 
  -2  -8   6        6.42        6.04      0.48 o 
  -1  -8   6        1.88        1.82      0.23 o 
   0  -8   6      131.35      118.31      1.70 o 
   1  -8   6       20.58       21.16      0.50 o 
   2  -8   6      700.58      685.83      6.37 o 
   3  -8   6        7.77        7.03      0.47 o 
   4  -8   6      112.68      116.80      2.40 o 
   5  -8   6       67.73       71.70      2.30 o 
   6  -8   6        7.19        7.03      0.70 o 
   7  -8   6       85.97       89.53      3.38 o 
  -7  -7   6       19.87       18.93      1.66 o 
  -6  -7   6       16.14       16.82      1.62 o 
  -5  -7   6        5.37        7.11      0.70 o 
  -4  -7   6        0.95        0.48      0.32 o 
  -3  -7   6       26.05       28.66      1.88 o 
  -2  -7   6       91.29       83.56      1.47 o 
  -1  -7   6      216.65      211.81      2.32 o 
   0  -7   6        5.30        5.41      0.27 o 
   1  -7   6       97.36      101.39      1.21 o 
   2  -7   6        2.97        3.76      0.27 o 
   3  -7   6      358.57      335.23      3.32 o 
   4  -7   6      112.17      105.86      2.19 o 
   5  -7   6       16.72       17.02      0.88 o 
   6  -7   6       86.39       81.20      2.41 o 
   7  -7   6        1.42        1.47      0.50 o 
  -7  -6   6        1.42        1.07      0.65 o 
  -6  -6   6        0.02        0.07      0.44 o 
  -5  -6   6      325.49      295.45      4.56 o 
  -4  -6   6        1.09        0.92      0.42 o 
  -3  -6   6      215.38      218.02      3.41 o 
  -2  -6   6      152.93      151.67      2.24 o 
  -1  -6   6       38.21       38.13      0.86 o 
   0  -6   6       76.43       67.95      0.85 o 
   1  -6   6      231.62      234.51      2.20 o 
   2  -6   6      117.29      115.17      1.41 o 
   3  -6   6      269.17      250.13      2.57 o 
   4  -6   6        1.60        0.75      0.28 o 
   5  -6   6       17.54       17.83      1.34 o 
   6  -6   6       76.34       77.99      1.94 o 
   7  -6   6        8.33        8.63      0.84 o 
  -8  -5   6       39.18       33.58      1.95 o 
  -7  -5   6       49.62       53.91      2.40 o 
  -6  -5   6       86.85       83.38      2.31 o 
  -5  -5   6       73.33       70.68      2.02 o 
  -4  -5   6       14.23       19.92      0.86 o 
  -3  -5   6      158.96      170.96      2.80 o 
  -2  -5   6      136.46      139.08      1.92 o 
  -1  -5   6      222.23      212.45      2.08 o 
   0  -5   6       20.20       23.20      0.46 o 
   1  -5   6      133.03      145.36      1.33 o 
   2  -5   6      366.83      350.71      2.96 o 
   3  -5   6       30.06       16.52      0.53 o 
   4  -5   6        1.14        2.70      0.39 o 
   5  -5   6       40.54       37.41      1.19 o 
   6  -5   6        1.42        0.86      0.37 o 
   7  -5   6       44.72       44.39      1.47 o 
   8  -5   6        0.77        0.73      0.59 o 
  -8  -4   6        0.67        0.27      0.52 o 
  -7  -4   6        0.03        0.09      0.47 o 
  -6  -4   6       11.70       13.55      1.66 o 
  -5  -4   6        1.96        1.21      0.39 o 
  -4  -4   6      225.94      192.45      3.09 o 
  -3  -4   6        0.45       -0.13      0.18 o 
  -2  -4   6       31.00       27.19      0.84 o 
  -1  -4   6        0.18        1.94      0.15 o 
   0  -4   6      826.64      924.73      8.09 o 
   1  -4   6      691.09      703.63      5.38 o 
   2  -4   6       95.77      101.15      1.09 o 
   3  -4   6      128.85      123.72      1.61 o 
   4  -4   6       11.96        8.66      0.66 o 
   5  -4   6        2.22        3.73      0.46 o 
   6  -4   6      172.81      173.29      3.10 o 
   7  -4   6        1.59        1.54      0.45 o 
   8  -4   6       24.11       26.36      1.69 o 
  -8  -3   6        5.74        5.00      0.75 o 
  -7  -3   6        2.16        1.96      0.56 o 
  -6  -3   6        6.76        6.98      0.85 o 
  -5  -3   6      337.57      309.86      5.18 o 
  -4  -3   6        0.05        0.12      0.60 o 
  -3  -3   6       48.02       57.04      1.29 o 
  -2  -3   6      129.41      118.85      1.97 o 
  -1  -3   6      209.47      203.92      1.93 o 
   0  -3   6      557.22      593.02      4.39 o 
   1  -3   6      258.23      318.39      2.43 o 
   2  -3   6        7.65        2.86      0.17 o 
   3  -3   6      221.57      203.51      2.67 o 
   4  -3   6       14.11        6.80      0.42 o 
   5  -3   6       85.30       78.87      1.97 o 
   6  -3   6       13.46       12.87      0.77 o 
   7  -3   6       42.77       42.74      2.12 o 
   8  -3   6        6.38        5.27      0.91 o 
  -8  -2   6       67.37       71.97      2.29 o 
  -7  -2   6        5.76        5.32      0.69 o 
  -6  -2   6        9.21       10.49      1.39 o 
  -5  -2   6       42.07       35.67      1.20 o 
  -4  -2   6        0.30        0.50      0.23 o 
  -3  -2   6        0.15        0.65      0.24 o 
  -2  -2   6      155.48      175.83      2.23 o 
  -1  -2   6      211.90      182.90      1.94 o 
   0  -2   6      636.51      649.42      5.10 o 
   1  -2   6     1494.83     1617.14     12.12 o 
   2  -2   6      102.84      124.90      1.39 o 
   3  -2   6       65.13       53.07      1.05 o 
   4  -2   6      179.86      167.97      2.37 o 
   5  -2   6        1.24        2.17      0.59 o 
   6  -2   6      176.16      170.03      4.53 o 
   7  -2   6       58.33       60.02      1.92 o 
   8  -2   6        7.47        6.80      0.99 o 
  -8  -1   6        7.72        4.99      0.57 o 
  -7  -1   6       20.00       19.45      1.61 o 
  -6  -1   6      100.27       90.19      1.78 o 
  -5  -1   6      694.13      639.03      7.76 o 
  -4  -1   6      104.37      106.25      1.84 o 
  -3  -1   6       60.26       57.03      1.43 o 
  -2  -1   6      531.36      530.09      6.28 o 
  -1  -1   6      999.25     1031.11     10.31 o 
   0  -1   6      104.48      113.99      1.13 o 
   1  -1   6     1432.19     1536.11     11.10 o 
   2  -1   6      591.95      649.18      6.89 o 
   3  -1   6       98.84       78.86      1.36 o 
   4  -1   6        4.49        2.66      0.31 o 
   5  -1   6       52.43       61.05      1.51 o 
   6  -1   6       38.34       34.27      1.18 o 
   7  -1   6       18.32       17.50      1.64 o 
   8  -1   6        9.34        9.65      1.13 o 
  -7   0   6       23.63       18.59      0.68 o 
  -6   0   6       50.91       44.59      1.12 o 
  -5   0   6       29.51       31.96      0.90 o 
  -4   0   6      348.15      341.79      5.65 o 
  -3   0   6        4.49        4.38      0.30 o 
  -2   0   6       47.82       41.44      0.94 o 
  -1   0   6      955.15     1031.79      9.18 o 
   0   0   6        0.05        0.34      0.08 o 
   1   0   6        1.71        1.12      0.09 o 
   2   0   6      985.65     1015.03      9.90 o 
   3   0   6     1084.09     1051.87     10.89 o 
   4   0   6      108.44      115.50      2.35 o 
   5   0   6      332.22      311.66      4.55 o 
   6   0   6       12.18       12.76      0.79 o 
   7   0   6      145.46      145.93      3.29 o 
  -7   1   6       60.03       63.78      1.91 o 
  -6   1   6      113.36      116.66      1.92 o 
  -5   1   6        0.25       -0.04      0.19 o 
  -4   1   6      336.10      316.38      3.60 o 
  -3   1   6      418.15      449.76      4.82 o 
  -2   1   6       60.36       74.83      1.78 o 
  -1   1   6      599.67      640.95      5.97 o 
   0   1   6      141.01      166.44      1.41 o 
   1   1   6       53.86       49.12      0.84 o 
   2   1   6       29.35       29.75      0.83 o 
   3   1   6       10.56       13.99      0.55 o 
   4   1   6        1.78        3.03      0.40 o 
   5   1   6       66.07       68.45      1.67 o 
   6   1   6       40.34       40.99      1.42 o 
   7   1   6        0.02        0.07      0.42 o 
  -7   2   6       82.27       84.52      2.25 o 
  -6   2   6       83.44       81.94      1.45 o 
  -5   2   6      173.81      169.78      2.37 o 
  -4   2   6      165.61      181.07      2.65 o 
  -3   2   6       84.05       91.07      1.63 o 
  -2   2   6     1351.82     1397.23     17.28 o 
  -1   2   6        7.92        4.92      0.24 o 
   0   2   6      896.51      942.46      6.28 o 
   1   2   6      383.30      422.45      3.30 o 
   2   2   6      279.07      269.39      2.53 o 
   3   2   6      781.48      747.94      8.08 o 
   4   2   6       26.35       21.07      0.86 o 
   5   2   6      132.57      123.67      2.47 o 
   6   2   6       52.63       50.73      2.13 o 
   7   2   6        8.41        7.62      0.83 o 
  -7   3   6        0.28        0.49      0.44 o 
  -6   3   6        0.37        0.26      0.22 o 
  -5   3   6        1.37        2.99      0.59 o 
  -4   3   6        0.54        0.62      0.22 o 
  -3   3   6        9.81        9.44      0.41 o 
  -2   3   6        0.01       -0.24      0.13 o 
  -1   3   6       14.02       11.07      0.28 o 
   0   3   6       37.84       37.64      0.51 o 
   1   3   6      460.10      473.81      3.71 o 
   2   3   6       10.53        5.46      0.27 o 
   3   3   6       36.16       30.01      0.78 o 
   4   3   6       15.23       13.08      0.74 o 
   5   3   6       87.47       82.05      2.48 o 
   6   3   6      225.58      237.08      4.70 o 
   7   3   6       72.63       68.47      2.97 o 
  -7   4   6       79.41       77.24      1.49 o 
  -6   4   6      121.61      117.47      1.97 o 
  -5   4   6      671.72      625.77      7.62 o 
  -4   4   6      338.44      371.43      4.06 o 
  -3   4   6        3.85        2.08      0.24 o 
  -2   4   6      464.95      446.49      4.89 o 
  -1   4   6      250.28      257.95      2.22 o 
   0   4   6      361.86      380.55      3.11 o 
   1   4   6      176.64      186.24      1.72 o 
   2   4   6       31.32       30.36      0.72 o 
   3   4   6       65.16       67.20      1.31 o 
   4   4   6       30.58       29.94      1.29 o 
   5   4   6       20.74       18.93      1.98 o 
   6   4   6       33.92       31.59      1.49 o 
   7   4   6       16.74       21.69      1.73 o 
  -7   5   6       11.59       10.78      0.83 o 
  -6   5   6        2.72        3.60      0.42 o 
  -5   5   6       95.18       88.58      1.80 o 
  -4   5   6        5.20        3.21      0.39 o 
  -3   5   6        9.66        7.94      0.42 o 
  -2   5   6      181.01      185.33      2.95 o 
  -1   5   6      272.75      266.44      2.69 o 
   0   5   6      340.39      370.42      3.09 o 
   1   5   6        2.59        3.50      0.24 o 
   2   5   6      268.74      249.33      2.68 o 
   3   5   6     1001.68      963.22     21.05 o 
   4   5   6      236.73      226.73      4.48 o 
   5   5   6       57.71       56.01      1.97 o 
   6   5   6        0.02        0.37      0.48 o 
   7   5   6       45.60       41.36      2.46 o 
  -8   6   6      113.52      122.83      2.90 o 
  -7   6   6      121.96      129.32      2.83 o 
  -6   6   6       10.11        9.07      0.50 o 
  -5   6   6        5.31        4.55      0.39 o 
  -4   6   6       53.56       50.67      1.31 o 
  -3   6   6      928.71      868.66      8.65 o 
  -2   6   6      279.92      274.40      2.85 o 
  -1   6   6      362.76      337.88      3.27 o 
   0   6   6       42.69       47.09      0.76 o 
   1   6   6       16.64       15.83      0.44 o 
   2   6   6      101.18       94.09      1.68 o 
   3   6   6       74.31       72.25      1.69 o 
   4   6   6      306.78      306.21      5.73 o 
   5   6   6        4.92        6.24      0.82 o 
   6   6   6       25.57       28.84      1.55 o 
  -8   7   6       18.39       18.82      1.12 o 
  -7   7   6      140.94      143.76      3.18 o 
  -6   7   6        0.88        0.96      0.36 o 
  -5   7   6      130.00      132.28      2.49 o 
  -4   7   6      130.19      125.93      2.36 o 
  -3   7   6       32.82       25.97      0.94 o 
  -2   7   6      148.47      152.22      1.89 o 
  -1   7   6       26.49       29.47      0.63 o 
   0   7   6        8.40        6.43      0.41 o 
   1   7   6      587.32      574.10      5.09 o 
   2   7   6      110.98      103.46      2.10 o 
   3   7   6       32.80       32.06      1.15 o 
   4   7   6       44.02       42.79      1.40 o 
   5   7   6        2.30        2.22      0.65 o 
   6   7   6       66.95       64.50      3.21 o 
  -8   8   6       52.84       56.03      2.13 o 
  -7   8   6        4.83        5.16      0.71 o 
  -6   8   6        0.04        0.23      0.30 o 
  -5   8   6      136.55      130.82      2.55 o 
  -4   8   6       77.43       67.71      1.68 o 
  -3   8   6       98.27       91.26      1.99 o 
  -2   8   6       43.41       47.41      0.95 o 
  -1   8   6      363.32      358.90      3.27 o 
   0   8   6       66.39       66.52      1.21 o 
   1   8   6       41.19       49.54      1.03 o 
   2   8   6       91.17       85.27      1.94 o 
   3   8   6       71.28       69.34      2.35 o 
   4   8   6        9.86       11.26      0.92 o 
   5   8   6        9.40        8.94      1.04 o 
   6   8   6        6.88        7.77      1.39 o 
  -7   9   6        6.56        6.13      0.65 o 
  -6   9   6        4.68        4.69      1.15 o 
  -5   9   6       13.73       13.21      0.84 o 
  -4   9   6      122.07      124.59      2.70 o 
  -3   9   6       74.48       63.47      1.65 o 
  -2   9   6        3.87        2.51      0.30 o 
  -1   9   6        2.65        3.36      0.34 o 
   0   9   6       12.67       10.06      0.51 o 
   1   9   6        9.76       11.24      0.53 o 
   2   9   6       20.24       19.23      1.50 o 
   3   9   6      101.70      104.08      3.84 o 
   4   9   6       14.17       12.65      1.19 o 
   5   9   6       63.88       63.20      3.07 o 
  -7  10   6       26.98       25.63      1.23 o 
  -6  10   6       45.68       45.70      1.46 o 
  -5  10   6       38.92       39.31      1.70 o 
  -4  10   6        1.71        2.08      0.47 o 
  -3  10   6       46.71       44.96      1.44 o 
  -2  10   6       84.30       92.84      1.55 o 
  -1  10   6       43.80       41.34      1.22 o 
   0  10   6      150.04      154.80      2.25 o 
   1  10   6       41.13       43.18      1.21 o 
   2  10   6        5.16        2.85      0.85 o 
   3  10   6      189.96      208.77      6.19 o 
   4  10   6       21.43       21.33      1.91 o 
   5  10   6        7.64        6.98      1.47 o 
  -7  11   6        0.05        0.86      0.53 o 
  -6  11   6        0.06       -0.24      0.71 o 
  -5  11   6        9.13        8.06      1.11 o 
  -4  11   6       24.64       23.67      1.39 o 
  -3  11   6      192.59      194.07      3.00 o 
  -2  11   6      127.02      130.73      2.00 o 
  -1  11   6       28.01       29.65      1.10 o 
   0  11   6       46.29       44.06      1.07 o 
   1  11   6       11.02        9.18      0.72 o 
   2  11   6        8.28        7.25      1.14 o 
   3  11   6        3.48        2.81      0.97 o 
   4  11   6       93.50       98.38      4.15 o 
  -6  12   6       15.32       14.44      1.12 o 
  -5  12   6       46.56       51.79      1.95 o 
  -4  12   6       28.41       28.48      1.27 o 
  -3  12   6      187.69      196.05      3.87 o 
  -2  12   6       34.82       39.66      1.21 o 
  -1  12   6      209.38      213.90      3.64 o 
   0  12   6        1.52        1.01      0.31 o 
   1  12   6      313.88      331.07      8.92 o 
   2  12   6        1.23        0.68      0.73 o 
   3  12   6       18.91       20.49      1.87 o 
   4  12   6       11.32       10.38      1.57 o 
  -5  13   6        4.15        3.91      0.78 o 
  -4  13   6       19.82       20.32      1.65 o 
  -3  13   6       59.14       61.48      2.26 o 
  -2  13   6       57.21       55.47      2.04 o 
  -1  13   6       44.74       42.56      1.76 o 
   0  13   6       28.76       27.17      1.37 o 
   1  13   6       40.30       43.75      1.45 o 
   2  13   6       12.09       11.09      1.39 o 
   3  13   6       34.37       37.49      2.46 o 
  -5  14   6       66.27       66.57      2.46 o 
  -4  14   6      154.64      165.74      5.20 o 
  -3  14   6       26.41       31.77      2.08 o 
  -2  14   6        0.01        0.33      0.50 o 
  -1  14   6        1.58        2.25      0.64 o 
   0  14   6       44.09       42.72      2.20 o 
   1  14   6       64.73       66.47      2.71 o 
   2  14   6       15.30       15.40      1.56 o 
  -3  15   6        2.61        1.26      0.86 o 
  -2  15   6       27.82       25.84      1.93 o 
  -1  15   6       18.89       17.76      1.56 o 
   0  15   6       49.41       46.77      2.33 o 
  -1 -16   7        6.82        6.84      1.03 o 
   0 -16   7        0.10        0.36      0.62 o 
   1 -16   7        1.64        3.04      0.95 o 
   2 -16   7        0.50       -0.04      0.68 o 
   3 -16   7       20.45       20.62      1.82 o 
  -3 -15   7        2.11        1.60      0.82 o 
  -2 -15   7       12.44       11.96      1.33 o 
  -1 -15   7        5.79        6.20      0.97 o 
   0 -15   7        4.43        3.69      0.72 o 
   1 -15   7        4.69        4.61      0.67 o 
   2 -15   7       37.81       40.37      1.83 o 
   3 -15   7       41.52       37.36      2.26 o 
   4 -15   7        0.56        0.47      0.57 o 
  -4 -14   7       11.90       13.36      1.56 o 
  -3 -14   7        4.33        4.44      1.01 o 
  -2 -14   7      144.50      143.63      5.57 o 
  -1 -14   7        0.61        0.74      0.38 o 
   0 -14   7       78.12       75.74      1.55 o 
   1 -14   7       27.01       26.57      1.17 o 
   2 -14   7        0.82        1.04      0.43 o 
   3 -14   7       56.77       53.74      1.75 o 
   4 -14   7        3.24        3.18      0.70 o 
   5 -14   7      145.00      151.82      5.56 o 
  -4 -13   7        8.38        7.86      1.27 o 
  -3 -13   7       22.31       20.62      1.52 o 
  -2 -13   7        0.06       -0.25      0.36 o 
  -1 -13   7        0.61        0.97      0.32 o 
   0 -13   7       32.22       32.76      0.96 o 
   1 -13   7        7.29        8.42      0.64 o 
   2 -13   7       46.61       50.85      1.95 o 
   3 -13   7        5.45        5.79      0.77 o 
   4 -13   7       42.63       43.19      2.02 o 
   5 -13   7       46.69       56.00      3.10 o 
  -5 -12   7       20.07       22.91      2.30 o 
  -4 -12   7        4.92        5.81      0.72 o 
  -3 -12   7        6.51        7.08      0.82 o 
  -2 -12   7       83.33       80.55      2.01 o 
  -1 -12   7       83.75       83.38      1.57 o 
   0 -12   7       88.73       89.61      1.52 o 
   1 -12   7       21.24       19.95      1.53 o 
   2 -12   7        4.25        4.48      0.49 o 
   3 -12   7       20.75       22.13      1.24 o 
   4 -12   7       83.10       80.82      2.71 o 
   5 -12   7       25.26       22.23      1.52 o 
   6 -12   7       11.14       10.83      1.51 o 
  -6 -11   7        0.51        1.56      1.00 o 
  -5 -11   7       20.30       21.80      2.65 o 
  -4 -11   7       22.19       23.24      1.11 o 
  -3 -11   7       23.27       19.05      0.91 o 
  -2 -11   7      283.45      284.25      4.43 o 
  -1 -11   7       24.40       25.44      0.95 o 
   0 -11   7       17.19       17.78      0.62 o 
   1 -11   7      128.36      131.69      1.80 o 
   2 -11   7       86.67       90.68      1.59 o 
   3 -11   7       76.25       76.72      1.46 o 
   4 -11   7       87.21       85.10      2.67 o 
   5 -11   7       14.31       14.51      1.22 o 
   6 -11   7        5.62        6.33      1.21 o 
  -6 -10   7       16.80       16.58      1.89 o 
  -5 -10   7       17.97       17.13      1.29 o 
  -4 -10   7       29.23       30.68      1.34 o 
  -3 -10   7      104.45      107.60      3.84 o 
  -2 -10   7        0.24        0.79      0.53 o 
  -1 -10   7        0.67        0.36      0.22 o 
   0 -10   7       16.78       15.10      0.69 o 
   1 -10   7       42.80       40.54      1.05 o 
   2 -10   7        7.35        8.31      0.48 o 
   3 -10   7       34.95       34.14      0.96 o 
   4 -10   7       97.21       96.92      2.78 o 
   5 -10   7        0.92        0.32      0.85 o 
   6 -10   7        5.08        4.92      1.04 o 
  -6  -9   7       80.28       85.69      3.79 o 
  -5  -9   7       16.76       14.90      1.26 o 
  -4  -9   7      138.45      139.82      3.19 o 
  -3  -9   7        2.59        2.32      0.38 o 
  -2  -9   7      737.74      727.39      8.80 o 
  -1  -9   7       14.59       13.69      0.50 o 
   0  -9   7       16.22       15.36      0.65 o 
   1  -9   7        8.68        7.93      0.36 o 
   2  -9   7       94.79       86.98      1.87 o 
   3  -9   7       81.72       79.00      1.36 o 
   4  -9   7       15.50       14.97      1.29 o 
   5  -9   7      215.47      209.55      3.82 o 
   6  -9   7       28.04       26.32      1.53 o 
   7  -9   7        3.01        2.57      0.90 o 
  -7  -8   7        0.71        0.79      0.74 o 
  -6  -8   7       56.92       52.66      2.08 o 
  -5  -8   7        2.93        2.34      0.51 o 
  -4  -8   7       79.87       71.35      1.90 o 
  -3  -8   7       32.21       30.22      0.93 o 
  -2  -8   7       45.84       43.98      1.08 o 
  -1  -8   7      330.64      323.65      3.35 o 
   0  -8   7        0.70        1.16      0.20 o 
   1  -8   7      177.16      187.94      1.98 o 
   2  -8   7      746.69      726.64      7.01 o 
   3  -8   7      165.25      160.50      2.16 o 
   4  -8   7       83.32       84.65      2.32 o 
   5  -8   7      150.20      146.65      2.95 o 
   6  -8   7       24.57       25.27      1.21 o 
   7  -8   7      117.31      122.40      4.19 o 
  -7  -7   7       72.43       73.63      3.21 o 
  -6  -7   7       11.09        9.90      0.94 o 
  -5  -7   7       19.89       15.75      0.94 o 
  -4  -7   7      108.68      101.16      2.26 o 
  -3  -7   7       23.72       25.98      1.04 o 
  -2  -7   7       37.93       42.09      1.01 o 
  -1  -7   7      323.53      335.53      4.20 o 
   0  -7   7       37.57       35.16      0.62 o 
   1  -7   7      119.87      103.07      1.36 o 
   2  -7   7      125.72      130.51      1.50 o 
   3  -7   7       91.15       89.24      1.63 o 
   4  -7   7       39.16       36.20      2.82 o 
   5  -7   7       31.08       27.34      1.14 o 
   6  -7   7       43.53       46.68      2.07 o 
   7  -7   7       14.12       13.16      1.36 o 
  -7  -6   7       10.50       14.69      1.39 o 
  -6  -6   7       14.19       16.35      1.10 o 
  -5  -6   7      240.60      235.68      3.95 o 
  -4  -6   7        6.03        4.71      0.55 o 
  -3  -6   7      798.40      722.04      8.87 o 
  -2  -6   7        7.46       14.13      1.34 o 
  -1  -6   7       30.26       23.79      0.56 o 
   0  -6   7      144.89      130.69      1.35 o 
   1  -6   7       98.63      112.80      1.29 o 
   2  -6   7      194.47      199.26      1.96 o 
   3  -6   7      160.86      154.43      2.06 o 
   4  -6   7        0.01       -0.10      0.24 o 
   5  -6   7      109.11      107.74      2.30 o 
   6  -6   7      124.86      127.13      3.43 o 
   7  -6   7        1.86        2.27      0.60 o 
  -8  -5   7       75.21       73.72      2.92 o 
  -7  -5   7       13.19       13.20      1.27 o 
  -6  -5   7      159.04      155.09      3.45 o 
  -5  -5   7       23.85       22.65      1.15 o 
  -4  -5   7        0.87        1.06      0.32 o 
  -3  -5   7        1.66        0.09      0.25 o 
  -2  -5   7        3.84        1.47      0.24 o 
  -1  -5   7      438.81      415.78      3.54 o 
   0  -5   7       39.82       46.45      0.64 o 
   1  -5   7      243.61      223.40      2.17 o 
   2  -5   7        0.47        0.51      0.26 o 
   3  -5   7       11.74       13.92      0.60 o 
   4  -5   7      298.02      305.74      4.47 o 
   5  -5   7       40.45       38.69      2.03 o 
   6  -5   7        9.12        9.30      0.75 o 
   7  -5   7        0.33        0.07      0.44 o 
  -8  -4   7       26.54       26.52      1.62 o 
  -7  -4   7        7.32        6.53      0.91 o 
  -6  -4   7       25.17       30.03      1.33 o 
  -5  -4   7        3.95        3.92      0.55 o 
  -4  -4   7      280.23      267.71      4.00 o 
  -3  -4   7        0.15        0.12      0.21 o 
  -2  -4   7     1492.83     1550.73     14.73 o 
  -1  -4   7        6.51        7.87      0.31 o 
   0  -4   7       62.45       75.58      0.89 o 
   1  -4   7      439.25      458.06      3.63 o 
   2  -4   7       50.79       42.58      0.66 o 
   3  -4   7      656.17      608.62      6.77 o 
   4  -4   7        8.36        9.13      0.61 o 
   5  -4   7      201.82      203.31      3.40 o 
   6  -4   7       38.22       33.39      1.24 o 
   7  -4   7        5.00        4.99      0.91 o 
  -8  -3   7       52.11       50.56      2.08 o 
  -7  -3   7        0.52        0.32      0.93 o 
  -6  -3   7      195.21      188.24      3.72 o 
  -5  -3   7       54.31       54.87      1.64 o 
  -4  -3   7      268.54      243.15      4.74 o 
  -3  -3   7        3.91        2.21      0.34 o 
  -2  -3   7       72.63       59.26      1.54 o 
  -1  -3   7      155.74      175.46      1.65 o 
   0  -3   7       19.49       17.90      0.33 o 
   1  -3   7       36.39       43.00      0.73 o 
   2  -3   7      839.06      843.32      6.43 o 
   3  -3   7       81.10       86.48      1.52 o 
   4  -3   7       11.32        6.63      0.62 o 
   5  -3   7      274.00      272.51      4.20 o 
   6  -3   7      122.58      126.70      2.59 o 
   7  -3   7      190.14      187.03      3.94 o 
  -8  -2   7       13.54       13.01      1.01 o 
  -7  -2   7       36.14       34.75      1.33 o 
  -6  -2   7       25.35       26.05      2.28 o 
  -5  -2   7      148.71      129.82      2.72 o 
  -4  -2   7      904.31      846.73      9.92 o 
  -3  -2   7        3.07        3.45      0.52 o 
  -2  -2   7      556.79      592.20      6.16 o 
  -1  -2   7     1239.49     1231.69      9.76 o 
   0  -2   7        0.43        0.04      0.09 o 
   1  -2   7     1207.88     1301.87     10.24 o 
   2  -2   7       87.11      104.75      1.21 o 
   3  -2   7      668.07      722.43      7.81 o 
   4  -2   7       96.97       94.14      1.67 o 
   5  -2   7       35.08       28.28      1.05 o 
   6  -2   7       14.78       13.93      0.87 o 
   7  -2   7       50.79       47.69      1.74 o 
  -8  -1   7       17.53       20.24      1.06 o 
  -7  -1   7       38.96       39.97      1.35 o 
  -6  -1   7        0.00        0.38      0.26 o 
  -5  -1   7      304.31      274.47      3.91 o 
  -4  -1   7      314.20      318.44      4.31 o 
  -3  -1   7      317.21      297.07      3.97 o 
  -2  -1   7      177.32      170.14      2.21 o 
  -1  -1   7      590.10      662.49      5.23 o 
   0  -1   7       16.55        8.97      0.26 o 
   1  -1   7      694.77      733.38      5.50 o 
   2  -1   7       21.14       24.14      0.67 o 
   3  -1   7      287.74      292.94      4.00 o 
   4  -1   7      118.86      116.86      1.93 o 
   5  -1   7      284.17      288.87      4.83 o 
   6  -1   7       39.25       39.12      1.33 o 
   7  -1   7        1.04        0.89      0.49 o 
  -7   0   7        0.05        0.15      0.26 o 
  -6   0   7      145.09      139.92      2.90 o 
  -5   0   7        2.18        3.09      0.67 o 
  -4   0   7        4.94        4.30      0.40 o 
  -3   0   7      105.08       89.75      1.66 o 
  -2   0   7        8.95        7.31      0.35 o 
  -1   0   7     1782.84     1891.69     13.69 o 
   0   0   7       25.94       20.06      0.34 o 
   1   0   7      131.57      138.22      1.43 o 
   2   0   7      370.97      387.32      3.90 o 
   3   0   7        0.36       -0.02      0.17 o 
   4   0   7       41.91       37.84      1.16 o 
   5   0   7      237.86      242.97      3.89 o 
   6   0   7        0.03        0.01      0.30 o 
   7   0   7       29.70       29.82      1.40 o 
  -7   1   7        7.61        8.31      0.51 o 
  -6   1   7      246.87      241.34      3.20 o 
  -5   1   7       14.19       18.16      0.77 o 
  -4   1   7      402.00      388.11      5.10 o 
  -3   1   7       12.99       15.22      0.63 o 
  -2   1   7        1.22        6.10      0.45 o 
  -1   1   7      351.47      424.90      3.72 o 
   0   1   7      248.91      298.13      2.19 o 
   1   1   7        5.45        3.38      0.18 o 
   2   1   7       62.41       70.76      1.11 o 
   3   1   7       56.66       45.08      1.05 o 
   4   1   7        4.90        3.27      0.44 o 
   5   1   7       12.79       13.12      0.80 o 
   6   1   7       57.74       55.81      1.66 o 
   7   1   7        1.03        1.00      0.45 o 
  -7   2   7       38.25       40.70      1.00 o 
  -6   2   7      128.77      121.09      1.97 o 
  -5   2   7      101.23       90.99      1.60 o 
  -4   2   7        5.65        2.75      0.31 o 
  -3   2   7      118.02      112.22      1.82 o 
  -2   2   7      382.11      373.21      3.62 o 
  -1   2   7      130.43      122.59      1.11 o 
   0   2   7     1092.97     1107.82      7.67 o 
   1   2   7        5.19        3.10      0.16 o 
   2   2   7      531.60      566.69      5.50 o 
   3   2   7      314.94      313.64      3.42 o 
   4   2   7        2.88        3.66      0.47 o 
   5   2   7      125.46      120.90      2.49 o 
   6   2   7       68.37       68.98      2.16 o 
   7   2   7       14.97       12.27      1.33 o 
  -7   3   7        2.43        1.96      0.35 o 
  -6   3   7       10.28        9.53      0.54 o 
  -5   3   7       51.42       40.96      1.04 o 
  -4   3   7       51.87       33.90      0.97 o 
  -3   3   7        1.08        0.46      0.20 o 
  -2   3   7      173.55      186.18      2.40 o 
  -1   3   7       28.12       20.35      0.38 o 
   0   3   7       76.68       82.51      0.88 o 
   1   3   7      155.82      154.20      1.39 o 
   2   3   7       24.51       23.28      0.64 o 
   3   3   7      213.61      214.03      2.78 o 
   4   3   7       72.24       67.84      1.72 o 
   5   3   7        0.20        0.16      0.37 o 
   6   3   7       51.95       49.60      1.86 o 
   7   3   7      116.58      115.52      4.13 o 
  -8   4   7       43.11       48.92      2.44 o 
  -7   4   7      137.23      137.78      2.52 o 
  -6   4   7        0.04       -0.01      0.24 o 
  -5   4   7      288.82      272.84      3.94 o 
  -4   4   7      410.74      388.25      5.10 o 
  -3   4   7      168.38      155.54      2.76 o 
  -2   4   7      358.09      342.45      5.22 o 
  -1   4   7      205.32      210.78      2.02 o 
   0   4   7       21.27       24.00      0.47 o 
   1   4   7      489.41      523.34      4.52 o 
   2   4   7        7.72        8.17      0.36 o 
   3   4   7       44.02       46.40      1.26 o 
   4   4   7      264.77      268.93      5.71 o 
   5   4   7       34.41       29.15      1.41 o 
   6   4   7       16.97       17.66      1.22 o 
   7   4   7       12.18        9.80      1.36 o 
  -7   5   7       48.79       53.75      2.62 o 
  -6   5   7        0.03        0.33      0.28 o 
  -5   5   7      112.06      102.60      2.04 o 
  -4   5   7       23.19       24.16      0.89 o 
  -3   5   7        7.90        5.82      0.48 o 
  -2   5   7      109.39      100.62      1.52 o 
  -1   5   7      964.85      956.85      8.26 o 
   0   5   7      216.20      208.35      2.09 o 
   1   5   7      361.77      354.21      3.49 o 
   2   5   7       84.02       77.49      1.30 o 
   3   5   7       11.77       13.53      0.74 o 
   4   5   7        5.11        5.43      0.74 o 
   5   5   7      201.28      192.35      4.24 o 
   6   5   7       29.46       30.17      1.59 o 
  -8   6   7       13.22       15.59      0.98 o 
  -7   6   7       18.73       20.31      1.04 o 
  -6   6   7      104.37      107.86      2.22 o 
  -5   6   7       41.16       40.60      1.24 o 
  -4   6   7       20.15       21.41      0.73 o 
  -3   6   7        0.16        0.33      0.22 o 
  -2   6   7      452.68      420.24      4.60 o 
  -1   6   7      848.00      810.09      7.14 o 
   0   6   7      116.43      116.87      1.50 o 
   1   6   7       12.42        9.42      0.35 o 
   2   6   7       56.83       55.84      1.42 o 
   3   6   7        1.76        1.46      0.37 o 
   4   6   7       99.62      103.26      2.57 o 
   5   6   7        5.50        7.57      0.91 o 
   6   6   7       13.61       15.28      1.32 o 
  -8   7   7        0.01        0.50      0.45 o 
  -7   7   7      136.26      137.45      3.17 o 
  -6   7   7       43.46       41.83      4.37 o 
  -5   7   7       15.54       13.80      0.74 o 
  -4   7   7       26.00       25.79      1.18 o 
  -3   7   7      199.68      195.71      3.30 o 
  -2   7   7        4.57        3.28      0.34 o 
  -1   7   7      192.27      180.38      2.05 o 
   0   7   7        9.17       10.81      0.79 o 
   1   7   7        9.62        8.76      0.50 o 
   2   7   7       77.62       77.57      1.59 o 
   3   7   7       10.44        8.32      0.69 o 
   4   7   7        4.26        3.79      0.58 o 
   5   7   7        0.12        0.68      0.52 o 
   6   7   7        0.36        0.26      0.82 o 
  -7   8   7        7.90        7.56      0.95 o 
  -6   8   7       10.24        9.67      1.12 o 
  -5   8   7        0.41        0.16      0.26 o 
  -4   8   7        0.53        0.20      0.26 o 
  -3   8   7       89.34       85.82      1.64 o 
  -2   8   7       22.58       23.45      0.96 o 
  -1   8   7      261.99      248.03      3.14 o 
   0   8   7       20.19       23.03      0.70 o 
   1   8   7       26.95       28.94      1.05 o 
   2   8   7       38.67       38.83      2.06 o 
   3   8   7       34.84       34.55      1.29 o 
   4   8   7       48.22       49.70      2.34 o 
   5   8   7        9.76        7.22      1.02 o 
  -7   9   7       10.94       12.86      1.26 o 
  -6   9   7        0.00        0.43      0.36 o 
  -5   9   7       17.02       17.48      1.42 o 
  -4   9   7       17.22       17.79      1.06 o 
  -3   9   7       10.29        9.94      0.62 o 
  -2   9   7        0.47        0.84      0.25 o 
  -1   9   7       43.88       44.97      1.10 o 
   0   9   7        4.12        3.16      0.34 o 
   1   9   7       12.87       16.28      1.15 o 
   2   9   7       32.19       31.31      1.94 o 
   3   9   7       79.19       85.15      3.50 o 
   4   9   7       21.66       20.78      1.34 o 
   5   9   7       25.89       27.35      1.58 o 
  -7  10   7       24.53       29.64      1.87 o 
  -6  10   7       69.56       72.25      1.89 o 
  -5  10   7       22.16       19.84      2.15 o 
  -4  10   7       57.11       52.31      1.58 o 
  -3  10   7       43.46       39.79      1.18 o 
  -2  10   7       39.75       42.19      1.02 o 
  -1  10   7      226.67      222.31      3.53 o 
   0  10   7      109.41      109.61      2.12 o 
   1  10   7       45.69       44.44      1.50 o 
   2  10   7        5.59        5.87      1.09 o 
   3  10   7       29.85       30.24      2.12 o 
   4  10   7       37.76       40.53      2.62 o 
  -6  11   7        2.59        2.00      0.58 o 
  -5  11   7        0.52        0.99      0.43 o 
  -4  11   7        6.94        7.70      0.76 o 
  -3  11   7        4.76        3.87      0.49 o 
  -2  11   7        0.03        0.30      0.27 o 
  -1  11   7       85.31       88.91      2.58 o 
   0  11   7        0.60        0.86      0.30 o 
   1  11   7       29.31       25.74      1.10 o 
   2  11   7        0.84        1.58      0.79 o 
   3  11   7      117.27      116.64      4.42 o 
   4  11   7       40.01       36.71      2.59 o 
  -6  12   7        0.02        0.14      0.79 o 
  -5  12   7       34.63       33.09      1.60 o 
  -4  12   7       12.19       13.84      0.98 o 
  -3  12   7       15.15       15.66      0.83 o 
  -2  12   7        6.17        3.95      0.70 o 
  -1  12   7        0.07       -0.01      0.40 o 
   0  12   7        0.11        0.10      0.33 o 
   1  12   7        9.19        9.76      0.75 o 
   2  12   7        1.68        1.29      0.79 o 
   3  12   7        0.26        0.62      0.83 o 
  -5  13   7       74.75       80.51      2.63 o 
  -4  13   7        0.04        0.14      0.78 o 
  -3  13   7       17.88       18.65      1.12 o 
  -2  13   7        6.51        5.31      0.95 o 
  -1  13   7      294.31      295.25      5.72 o 
   0  13   7       73.73       71.13      2.83 o 
   1  13   7        0.28        0.61      0.65 o 
   2  13   7       30.48       32.75      2.18 o 
  -4  14   7       48.95       53.66      2.26 o 
  -3  14   7        3.14        2.38      0.92 o 
  -2  14   7        1.25        1.62      0.77 o 
  -1  14   7        7.14        5.66      0.85 o 
   0  14   7       29.96       33.15      1.95 o 
   1  14   7        1.00        0.31      0.68 o 
  -2  15   7        3.97        3.48      0.98 o 
  -1  15   7       31.36       32.32      2.08 o 
  -1 -16   8        1.27        1.43      0.71 o 
   0 -16   8        3.62        3.64      0.85 o 
   1 -16   8       56.63       59.66      2.80 o 
   2 -16   8        4.74        3.16      0.99 o 
  -3 -15   8        4.22        3.97      1.02 o 
  -2 -15   8        7.27        6.89      1.09 o 
  -1 -15   8       55.67       53.25      2.38 o 
   0 -15   8       37.97       41.24      2.10 o 
   1 -15   8       35.17       36.40      2.16 o 
   2 -15   8        4.33        3.04      0.91 o 
   3 -15   8        2.01        2.33      0.91 o 
   4 -15   8        6.58        6.53      1.24 o 
  -4 -14   8       17.74       18.87      1.71 o 
  -3 -14   8       26.01       25.87      1.84 o 
  -2 -14   8       91.13       96.88      3.52 o 
  -1 -14   8       40.85       39.14      1.74 o 
   0 -14   8      142.36      142.69      2.31 o 
   1 -14   8        4.86        5.00      0.64 o 
   2 -14   8       34.46       35.24      1.40 o 
   3 -14   8       27.57       29.79      1.53 o 
   4 -14   8       17.04       16.88      1.25 o 
  -4 -13   8       15.01       14.17      1.55 o 
  -3 -13   8        9.65        8.70      0.91 o 
  -2 -13   8        2.92        2.03      0.88 o 
  -1 -13   8       12.46       11.46      0.65 o 
   0 -13   8        6.62        5.89      0.49 o 
   1 -13   8       12.91       11.13      0.80 o 
   2 -13   8       96.15      104.34      3.27 o 
   3 -13   8       44.09       44.52      1.34 o 
   4 -13   8        2.70        2.84      0.78 o 
   5 -13   8        6.29        7.66      1.42 o 
  -5 -12   8       36.09       38.45      2.84 o 
  -4 -12   8        1.24        2.07      0.54 o 
  -3 -12   8       54.09       58.47      2.03 o 
  -2 -12   8       11.77       11.34      0.97 o 
  -1 -12   8       67.97       67.26      1.64 o 
   0 -12   8      235.74      227.63      2.83 o 
   1 -12   8       47.53       46.05      1.27 o 
   2 -12   8       72.20       72.59      1.64 o 
   3 -12   8       13.35       11.77      0.73 o 
   4 -12   8       15.13       16.44      1.83 o 
   5 -12   8       28.28       27.99      2.16 o 
   6 -12   8       31.26       34.96      2.47 o 
  -6 -11   8       17.16       15.42      1.92 o 
  -5 -11   8       21.15       18.23      1.98 o 
  -4 -11   8        3.04        2.91      0.56 o 
  -3 -11   8      164.94      170.84      3.14 o 
  -2 -11   8        8.52        6.41      0.64 o 
  -1 -11   8       80.98       77.60      1.47 o 
   0 -11   8        0.06        0.07      0.21 o 
   1 -11   8       26.43       27.08      0.73 o 
   2 -11   8      144.28      138.77      2.09 o 
   3 -11   8        2.34        2.36      0.47 o 
   4 -11   8      165.50      170.04      4.14 o 
   5 -11   8       41.26       41.31      1.96 o 
   6 -11   8       83.64       84.83      3.74 o 
  -6 -10   8       16.53       13.18      1.74 o 
  -5 -10   8       48.02       52.65      2.11 o 
  -4 -10   8        2.06        2.48      0.65 o 
  -3 -10   8        2.38        1.68      0.40 o 
  -2 -10   8        1.18        1.36      0.35 o 
  -1 -10   8      242.52      235.60      3.05 o 
   0 -10   8      208.58      206.97      2.52 o 
   1 -10   8      183.82      177.38      2.24 o 
   2 -10   8       29.93       29.66      0.84 o 
   3 -10   8       36.66       38.90      1.09 o 
   4 -10   8       87.07       87.28      2.88 o 
   5 -10   8        3.47        2.43      0.69 o 
   6 -10   8      294.62      298.76      7.97 o 
  -6  -9   8      138.78      143.32      3.69 o 
  -5  -9   8      153.83      152.55      5.33 o 
  -4  -9   8        0.55       -0.01      0.36 o 
  -3  -9   8      247.65      248.36      4.78 o 
  -2  -9   8      198.73      200.57      2.88 o 
  -1  -9   8        7.92        7.26      0.43 o 
   0  -9   8      399.53      386.20      3.99 o 
   1  -9   8       53.26       48.43      0.86 o 
   2  -9   8        6.75        6.85      0.43 o 
   3  -9   8       29.39       29.72      0.97 o 
   4  -9   8        1.07        0.82      0.39 o 
   5  -9   8       46.19       44.34      2.02 o 
   6  -9   8        2.74        4.15      0.76 o 
   7  -9   8        0.01        0.09      0.70 o 
  -7  -8   8       15.31       14.33      1.62 o 
  -6  -8   8      132.14      136.62      7.38 o 
  -5  -8   8       12.95       10.93      0.87 o 
  -4  -8   8       39.78       43.25      2.65 o 
  -3  -8   8       87.76       86.76      2.28 o 
  -2  -8   8       24.95       22.73      1.18 o 
  -1  -8   8       80.20       73.11      1.18 o 
   0  -8   8      185.24      190.35      2.26 o 
   1  -8   8      580.79      586.32      5.05 o 
   2  -8   8      701.52      698.60      6.09 o 
   3  -8   8       43.17       42.45      0.97 o 
   4  -8   8      280.70      277.30      4.48 o 
   5  -8   8       10.57       11.86      1.32 o 
   6  -8   8       24.06       23.83      1.32 o 
   7  -8   8       41.96       46.09      2.52 o 
  -7  -7   8       88.16       90.68      3.62 o 
  -6  -7   8        1.83        1.90      0.71 o 
  -5  -7   8       18.15       18.59      1.03 o 
  -4  -7   8       12.51       11.77      0.82 o 
  -3  -7   8      187.07      166.69      3.02 o 
  -2  -7   8      370.80      335.53      4.02 o 
  -1  -7   8       30.72       39.55      0.69 o 
   0  -7   8       34.37       37.51      0.76 o 
   1  -7   8       21.14       23.23      0.51 o 
   2  -7   8      258.92      249.00      2.66 o 
   3  -7   8        0.06       -0.02      0.25 o 
   4  -7   8       32.57       31.67      1.69 o 
   5  -7   8      108.33      106.72      3.76 o 
   6  -7   8       39.09       37.60      1.45 o 
   7  -7   8       24.54       28.03      1.92 o 
  -7  -6   8       16.44       16.57      1.48 o 
  -6  -6   8       67.39       64.59      2.15 o 
  -5  -6   8      116.59      115.69      2.89 o 
  -4  -6   8       12.97       16.95      0.89 o 
  -3  -6   8      558.99      547.98      7.10 o 
  -2  -6   8       15.81       17.63      0.64 o 
  -1  -6   8      190.20      194.70      1.94 o 
   0  -6   8      120.03      110.05      1.23 o 
   1  -6   8        1.71        1.15      0.16 o 
   2  -6   8      717.02      673.51      5.44 o 
   3  -6   8       30.24       29.27      1.05 o 
   4  -6   8       50.74       47.76      1.43 o 
   5  -6   8       80.72       81.41      3.42 o 
   6  -6   8       24.82       27.48      1.23 o 
   7  -6   8        9.48       13.06      1.37 o 
  -8  -5   8       58.79       64.51      2.76 o 
  -7  -5   8        0.07        0.34      0.47 o 
  -6  -5   8       71.84       67.21      3.90 o 
  -5  -5   8        2.00        2.03      0.53 o 
  -4  -5   8        0.05        0.71      0.75 o 
  -3  -5   8       17.08       16.56      0.83 o 
  -2  -5   8        9.30        8.39      0.44 o 
  -1  -5   8      527.19      567.09      5.20 o 
   0  -5   8      268.40      294.64      2.39 o 
   1  -5   8      463.10      448.71      3.95 o 
   2  -5   8       33.27       30.08      0.58 o 
   3  -5   8        0.04        0.93      0.30 o 
   4  -5   8       93.10       98.22      2.12 o 
   5  -5   8       21.51       21.06      1.39 o 
   6  -5   8      335.36      339.12      5.28 o 
   7  -5   8       13.92       12.71      1.32 o 
  -8  -4   8       64.03       66.24      2.64 o 
  -7  -4   8       30.50       34.06      1.49 o 
  -6  -4   8      106.21      108.55      2.72 o 
  -5  -4   8      260.81      249.57      4.61 o 
  -4  -4   8       81.42       72.98      2.29 o 
  -3  -4   8      210.33      225.73      3.48 o 
  -2  -4   8      433.66      415.25      4.19 o 
  -1  -4   8      112.35      120.76      1.55 o 
   0  -4   8      505.00      508.56      3.74 o 
   1  -4   8      147.89      156.19      1.52 o 
   2  -4   8      110.03      112.43      1.34 o 
   3  -4   8      447.25      427.01      5.13 o 
   4  -4   8       14.25       16.43      1.13 o 
   5  -4   8      179.98      168.43      3.09 o 
   6  -4   8       18.23       18.27      0.98 o 
   7  -4   8       40.68       39.80      1.64 o 
  -8  -3   8        9.08        8.20      0.94 o 
  -7  -3   8       60.27       59.76      1.93 o 
  -6  -3   8      265.68      251.81      4.67 o 
  -5  -3   8        2.41        2.38      0.46 o 
  -4  -3   8        0.02       -0.39      0.25 o 
  -3  -3   8      117.64      109.85      2.40 o 
  -2  -3   8       30.15       28.58      0.74 o 
  -1  -3   8      203.04      209.25      2.49 o 
   0  -3   8       20.11       23.65      0.42 o 
   1  -3   8      174.67      165.57      1.56 o 
   2  -3   8      853.58      853.60      7.94 o 
   3  -3   8        0.75        0.92      0.25 o 
   4  -3   8      118.85      136.74      2.60 o 
   5  -3   8       13.16       11.78      0.77 o 
   6  -3   8        3.21        3.46      0.55 o 
   7  -3   8       22.15       23.53      1.27 o 
  -8  -2   8        0.06        0.54      0.47 o 
  -7  -2   8      103.67      107.09      2.61 o 
  -6  -2   8        3.57        5.75      0.61 o 
  -5  -2   8        3.15        1.46      0.50 o 
  -4  -2   8      360.26      328.81      4.51 o 
  -3  -2   8      321.89      297.40      4.07 o 
  -2  -2   8     1384.50     1349.29     16.76 o 
  -1  -2   8        0.05        0.12      0.09 o 
   0  -2   8        1.82        0.92      0.13 o 
   1  -2   8       50.77       69.89      0.82 o 
   2  -2   8     1108.02     1162.14     10.55 o 
   3  -2   8       65.60       65.32      1.33 o 
   4  -2   8        0.06        0.26      0.26 o 
   5  -2   8       23.32       20.87      0.97 o 
   6  -2   8       41.19       43.48      1.46 o 
   7  -2   8        0.15        0.44      0.47 o 
  -8  -1   8       21.88       21.91      1.19 o 
  -7  -1   8        0.03       -0.11      0.37 o 
  -6  -1   8        0.21       -0.04      0.32 o 
  -5  -1   8      108.43       99.23      3.27 o 
  -4  -1   8      119.92      113.90      2.09 o 
  -3  -1   8       38.08       32.54      1.02 o 
  -2  -1   8       37.97       34.19      1.29 o 
  -1  -1   8      251.27      280.01      2.23 o 
   0  -1   8     1396.96     1447.87     10.71 o 
   1  -1   8       23.31       28.40      0.51 o 
   2  -1   8      278.02      235.83      2.37 o 
   3  -1   8       18.52       20.59      0.71 o 
   4  -1   8       36.81       38.83      1.21 o 
   5  -1   8       39.16       43.36      2.35 o 
   6  -1   8       15.23       14.67      0.91 o 
   7  -1   8       52.89       51.70      2.50 o 
  -8   0   8       56.49       63.29      1.89 o 
  -7   0   8        9.29        8.77      0.86 o 
  -6   0   8       42.82       37.86      2.18 o 
  -5   0   8       49.28       41.75      1.18 o 
  -4   0   8        2.87        2.21      0.55 o 
  -3   0   8        9.55        7.92      0.78 o 
  -2   0   8      225.28      242.80      3.74 o 
  -1   0   8        0.34        2.47      0.19 o 
   0   0   8        0.24        0.01      0.08 o 
   1   0   8       29.75       22.60      0.48 o 
   2   0   8       91.61       86.09      1.30 o 
   3   0   8       71.43       57.37      1.12 o 
   4   0   8       61.39       50.57      1.43 o 
   5   0   8        0.24        0.56      0.33 o 
   6   0   8       41.36       42.80      1.82 o 
   7   0   8       28.19       29.97      1.92 o 
  -8   1   8       20.71       23.93      1.79 o 
  -7   1   8        2.93        2.77      0.39 o 
  -6   1   8       36.32       33.90      0.96 o 
  -5   1   8      152.51      154.27      2.63 o 
  -4   1   8      276.05      267.58      3.86 o 
  -3   1   8       80.25       77.88      1.61 o 
  -2   1   8      170.92      164.03      1.91 o 
  -1   1   8      106.61      115.71      1.10 o 
   0   1   8       46.46       35.59      0.49 o 
   1   1   8       49.73       53.75      0.64 o 
   2   1   8      106.68      108.99      1.53 o 
   3   1   8       77.16       73.98      1.56 o 
   4   1   8      199.12      200.97      3.39 o 
   5   1   8       77.17       79.20      1.97 o 
   6   1   8        2.39        2.68      0.52 o 
   7   1   8        0.84        1.36      0.68 o 
  -8   2   8       21.65       23.05      1.76 o 
  -7   2   8        0.31        0.44      0.37 o 
  -6   2   8       72.73       63.65      2.07 o 
  -5   2   8       45.15       47.06      1.14 o 
  -4   2   8        6.42        9.96      0.65 o 
  -3   2   8      128.57      100.65      1.84 o 
  -2   2   8       25.16       25.05      0.80 o 
  -1   2   8      478.41      493.41      3.67 o 
   0   2   8      526.74      531.16      3.92 o 
   1   2   8        4.36        1.12      0.15 o 
   2   2   8      623.65      594.62      5.82 o 
   3   2   8      142.18      141.67      2.01 o 
   4   2   8       44.27       45.26      1.39 o 
   5   2   8       49.51       48.02      1.52 o 
   6   2   8        1.47        1.22      0.53 o 
   7   2   8        2.99        4.68      0.98 o 
  -8   3   8        1.07        0.27      1.22 o 
  -7   3   8        7.47        8.39      0.99 o 
  -6   3   8        9.82        6.80      1.14 o 
  -5   3   8        0.07        0.85      0.29 o 
  -4   3   8       31.95       27.06      1.27 o 
  -3   3   8        4.13        5.90      0.46 o 
  -2   3   8      111.91      118.55      1.52 o 
  -1   3   8       77.97       78.59      0.96 o 
   0   3   8        4.08        4.14      0.22 o 
   1   3   8       59.43       72.16      0.83 o 
   2   3   8      204.77      198.47      2.08 o 
   3   3   8       65.49       66.36      1.37 o 
   4   3   8        6.62        5.73      0.61 o 
   5   3   8       55.27       52.44      1.88 o 
   6   3   8       94.14       93.70      2.75 o 
   7   3   8       22.54       25.52      1.91 o 
  -7   4   8      119.24      124.23      2.46 o 
  -6   4   8       50.51       51.55      1.44 o 
  -5   4   8      202.37      211.91      5.92 o 
  -4   4   8      268.78      247.55      3.89 o 
  -3   4   8       89.45       87.99      1.77 o 
  -2   4   8      250.02      237.65      3.09 o 
  -1   4   8        2.03        1.87      0.19 o 
   0   4   8      526.91      530.14      4.55 o 
   1   4   8       16.92       15.86      0.43 o 
   2   4   8       21.17       14.42      0.42 o 
   3   4   8        1.91        1.40      0.36 o 
   4   4   8        5.24        5.16      0.71 o 
   5   4   8       27.56       25.14      2.27 o 
   6   4   8        7.42        7.86      1.03 o 
  -8   5   8        0.31        0.30      0.39 o 
  -7   5   8        0.02       -0.08      0.32 o 
  -6   5   8       15.74       13.93      0.79 o 
  -5   5   8       21.50       17.19      0.83 o 
  -4   5   8        0.12        0.41      0.29 o 
  -3   5   8        0.02        0.12      0.29 o 
  -2   5   8      499.96      484.47      5.17 o 
  -1   5   8       79.89       72.49      1.04 o 
   0   5   8      137.23      131.79      1.76 o 
   1   5   8      179.12      173.24      2.01 o 
   2   5   8      412.73      392.08      4.41 o 
   3   5   8      210.71      221.51      3.54 o 
   4   5   8       15.82       14.99      1.27 o 
   5   5   8        1.08        2.09      0.59 o 
   6   5   8       94.98      100.63      3.03 o 
  -8   6   8       72.54       86.64      2.53 o 
  -7   6   8       15.93       18.24      1.22 o 
  -6   6   8       90.14       93.99      2.47 o 
  -5   6   8      130.71      123.80      2.42 o 
  -4   6   8      225.61      212.18      3.41 o 
  -3   6   8       51.74       48.83      1.90 o 
  -2   6   8        0.03        0.09      0.19 o 
  -1   6   8        6.63        9.88      0.38 o 
   0   6   8       10.96        9.16      0.43 o 
   1   6   8        0.04        0.59      0.38 o 
   2   6   8       22.38       21.38      0.81 o 
   3   6   8       13.40       17.29      0.88 o 
   4   6   8       56.66       53.56      1.73 o 
   5   6   8       27.93       32.46      1.67 o 
   6   6   8       22.86       24.23      2.03 o 
  -8   7   8       31.92       32.63      1.56 o 
  -7   7   8       15.27       15.70      2.53 o 
  -6   7   8       57.45       60.04      3.06 o 
  -5   7   8       16.29       17.05      0.91 o 
  -4   7   8      124.81      119.99      2.39 o 
  -3   7   8       40.06       37.18      1.20 o 
  -2   7   8       24.03       21.20      0.71 o 
  -1   7   8      312.31      310.49      3.17 o 
   0   7   8      326.46      314.73      3.63 o 
   1   7   8      203.85      185.82      3.35 o 
   2   7   8       59.94       60.46      2.58 o 
   3   7   8      117.15      113.06      2.42 o 
   4   7   8       51.97       49.75      1.60 o 
   5   7   8       43.59       46.46      2.09 o 
  -7   8   8        0.01       -0.01      0.48 o 
  -6   8   8       39.22       39.88      1.66 o 
  -5   8   8       30.16       27.59      1.37 o 
  -4   8   8       30.22       29.23      1.30 o 
  -3   8   8       57.93       53.87      1.51 o 
  -2   8   8       99.17       97.12      1.69 o 
  -1   8   8       58.48       56.36      1.22 o 
   0   8   8        3.09        4.73      0.50 o 
   1   8   8      120.85      112.99      2.41 o 
   2   8   8        0.18        1.09      0.60 o 
   3   8   8       70.61       71.34      3.13 o 
   4   8   8        4.94        4.50      1.29 o 
   5   8   8       39.46       43.29      1.71 o 
  -7   9   8       15.66       16.98      1.44 o 
  -6   9   8       19.58       18.42      1.23 o 
  -5   9   8      104.23      109.66      3.00 o 
  -4   9   8       26.10       26.31      1.13 o 
  -3   9   8       24.05       25.08      1.08 o 
  -2   9   8       20.23       20.13      0.77 o 
  -1   9   8       18.67       18.51      0.83 o 
   0   9   8       40.07       37.44      0.95 o 
   1   9   8       99.93       99.10      2.26 o 
   2   9   8       63.83       67.80      2.97 o 
   3   9   8       45.77       42.37      2.48 o 
   4   9   8        0.04        0.98      0.84 o 
   5   9   8        5.49        5.16      0.93 o 
  -7  10   8        0.94        0.50      0.66 o 
  -6  10   8       10.16        8.49      1.22 o 
  -5  10   8        6.99        6.65      0.88 o 
  -4  10   8       89.91       86.53      3.20 o 
  -3  10   8        0.85        0.65      0.40 o 
  -2  10   8       37.91       39.13      1.12 o 
  -1  10   8       10.87        8.10      1.20 o 
   0  10   8      113.87      121.86      2.18 o 
   1  10   8       50.81       51.80      1.58 o 
   2  10   8       33.18       38.25      2.27 o 
   3  10   8       32.22       29.72      2.17 o 
   4  10   8       10.70        9.46      1.52 o 
  -6  11   8       25.43       23.93      1.88 o 
  -5  11   8       34.99       32.91      2.17 o 
  -4  11   8      140.80      139.41      3.70 o 
  -3  11   8       20.77       19.06      1.00 o 
  -2  11   8       57.31       61.61      1.48 o 
  -1  11   8        2.10        2.23      0.46 o 
   0  11   8      132.07      144.60      6.27 o 
   1  11   8        2.59        1.83      0.49 o 
   2  11   8       10.73        8.98      1.27 o 
   3  11   8      123.20      132.26      4.83 o 
  -6  12   8       15.13       14.39      1.64 o 
  -5  12   8        2.40        3.96      1.15 o 
  -4  12   8        0.39       -0.05      0.57 o 
  -3  12   8        0.06        0.56      0.40 o 
  -2  12   8        6.14        4.81      0.75 o 
  -1  12   8        1.87        1.51      0.56 o 
   0  12   8      280.92      285.36      7.08 o 
   1  12   8        8.30        8.81      0.73 o 
   2  12   8        4.82        6.70      1.19 o 
   3  12   8       29.94       29.17      2.22 o 
  -5  13   8      108.39      109.93      4.48 o 
  -4  13   8       74.17       78.83      3.79 o 
  -3  13   8        1.52        2.09      0.63 o 
  -2  13   8      119.99      123.54      3.31 o 
  -1  13   8       43.08       44.39      1.85 o 
   0  13   8        4.27        3.68      0.90 o 
   1  13   8      111.27      119.53      3.86 o 
   2  13   8        2.21        1.61      0.92 o 
  -4  14   8       14.12       14.47      1.89 o 
  -3  14   8       10.04        9.06      1.31 o 
  -2  14   8       10.22       12.90      1.45 o 
  -1  14   8        6.03        5.39      1.03 o 
   0  14   8       22.04       20.74      1.59 o 
  -1 -16   9        2.33        3.41      0.82 o 
   0 -16   9        2.41        1.87      0.79 o 
   1 -16   9       42.91       45.92      2.50 o 
   2 -16   9        9.37        8.15      1.29 o 
  -2 -15   9       29.16       30.46      1.94 o 
  -1 -15   9       11.78       11.02      1.18 o 
   0 -15   9       12.50       13.19      1.27 o 
   1 -15   9      117.15      121.18      4.15 o 
   2 -15   9       65.13       64.24      2.97 o 
   3 -15   9        0.10        0.22      0.70 o 
  -3 -14   9       33.37       33.36      2.13 o 
  -2 -14   9       12.26        9.71      1.18 o 
  -1 -14   9       33.80       35.59      1.32 o 
   0 -14   9       60.25       67.22      1.97 o 
   1 -14   9        9.30        7.81      0.76 o 
   2 -14   9       52.64       51.05      1.70 o 
   3 -14   9       44.06       44.17      1.88 o 
   4 -14   9       97.88      101.15      2.96 o 
  -4 -13   9        1.57        1.51      0.84 o 
  -3 -13   9        0.72        0.29      0.62 o 
  -2 -13   9       23.24       25.20      1.33 o 
  -1 -13   9       11.91        9.60      0.94 o 
   0 -13   9       15.21       14.84      0.75 o 
   1 -13   9        1.89        1.36      0.43 o 
   2 -13   9       21.57       20.64      1.05 o 
   3 -13   9      104.71      100.50      4.42 o 
   4 -13   9        0.53        1.10      0.73 o 
   5 -13   9        4.27        2.68      1.11 o 
  -5 -12   9       79.97       79.37      4.09 o 
  -4 -12   9        0.39        0.44      0.44 o 
  -3 -12   9      239.79      246.62      4.96 o 
  -2 -12   9      142.02      138.35      3.26 o 
  -1 -12   9       33.98       35.08      0.79 o 
   0 -12   9      167.67      162.10      2.35 o 
   1 -12   9       19.51       20.64      0.89 o 
   2 -12   9       60.25       61.98      1.53 o 
   3 -12   9       53.21       54.49      1.81 o 
   4 -12   9       21.30       19.17      1.43 o 
   5 -12   9        6.49        5.58      1.25 o 
  -5 -11   9        8.40        7.64      1.51 o 
  -4 -11   9        0.53        0.97      0.45 o 
  -3 -11   9       92.33       94.13      3.17 o 
  -2 -11   9       17.03       17.73      0.94 o 
  -1 -11   9        8.04        9.16      0.49 o 
   0 -11   9       75.52       78.12      1.38 o 
   1 -11   9      194.05      201.54      2.51 o 
   2 -11   9       85.74       84.42      1.76 o 
   3 -11   9        4.57        4.37      0.60 o 
   4 -11   9      190.28      188.53      7.50 o 
   5 -11   9       33.04       33.12      2.29 o 
   6 -11   9       23.91       27.49      2.17 o 
  -6 -10   9       98.68      103.23      4.39 o 
  -5 -10   9      179.88      194.71      4.54 o 
  -4 -10   9       24.76       26.27      1.49 o 
  -3 -10   9       43.30       46.36      1.30 o 
  -2 -10   9       61.24       61.69      1.46 o 
  -1 -10   9       89.77       89.93      1.36 o 
   0 -10   9        3.00        3.14      0.32 o 
   1 -10   9      435.08      438.77      5.34 o 
   2 -10   9       73.28       72.20      1.37 o 
   3 -10   9        0.03        0.24      0.33 o 
   4 -10   9       10.48       12.20      3.26 o 
   5 -10   9       43.80       46.56      1.81 o 
   6 -10   9       93.52       97.04      4.04 o 
  -6  -9   9        0.12        1.68      0.83 o 
  -5  -9   9      162.12      171.46      9.07 o 
  -4  -9   9        2.71        2.69      0.55 o 
  -3  -9   9      112.99      112.34      2.07 o 
  -2  -9   9      116.56      115.71      2.03 o 
  -1  -9   9       23.51       24.11      0.62 o 
   0  -9   9       11.61       11.06      0.70 o 
   1  -9   9       17.35       18.03      0.79 o 
   2  -9   9       44.72       41.19      0.97 o 
   3  -9   9      105.70      104.38      2.27 o 
   4  -9   9      152.27      161.26      3.44 o 
   5  -9   9       22.99       25.23      1.27 o 
   6  -9   9        4.10        3.50      0.78 o 
  -7  -8   9        0.60        0.68      0.76 o 
  -6  -8   9       25.36       29.55      1.60 o 
  -5  -8   9       46.93       48.52      1.92 o 
  -4  -8   9       86.28       84.41      2.18 o 
  -3  -8   9        0.31        0.53      0.28 o 
  -2  -8   9       54.18       56.56      1.42 o 
  -1  -8   9       45.71       46.88      0.80 o 
   0  -8   9        2.56        2.57      0.27 o 
   1  -8   9      346.05      335.55      3.19 o 
   2  -8   9        0.10        0.63      0.19 o 
   3  -8   9       19.97       20.36      0.80 o 
   4  -8   9       43.84       42.38      1.49 o 
   5  -8   9       17.04       18.89      1.10 o 
   6  -8   9       10.89        8.61      1.17 o 
  -7  -7   9       48.05       52.50      2.71 o 
  -6  -7   9       12.65       13.13      1.20 o 
  -5  -7   9       34.39       35.08      2.04 o 
  -4  -7   9       30.32       24.24      1.12 o 
  -3  -7   9       23.53       13.53      0.79 o 
  -2  -7   9      153.58      154.69      2.31 o 
  -1  -7   9      132.81      121.16      1.61 o 
   0  -7   9      103.23       81.97      1.25 o 
   1  -7   9        1.45        0.94      0.17 o 
   2  -7   9       14.17       16.40      0.50 o 
   3  -7   9        4.47        4.52      0.43 o 
   4  -7   9        7.81        8.28      0.73 o 
   5  -7   9      182.97      185.78      3.54 o 
   6  -7   9        3.40        2.97      0.61 o 
   7  -7   9       86.56       88.76      3.63 o 
  -7  -6   9       10.21        9.31      1.55 o 
  -6  -6   9       75.21       75.78      2.40 o 
  -5  -6   9       38.37       35.11      1.52 o 
  -4  -6   9      172.40      154.18      4.34 o 
  -3  -6   9      176.54      175.01      3.60 o 
  -2  -6   9      100.39       94.25      1.62 o 
  -1  -6   9      167.10      155.99      2.41 o 
   0  -6   9       24.69       31.08      0.75 o 
   1  -6   9       63.33       76.40      1.14 o 
   2  -6   9      422.66      397.93      3.51 o 
   3  -6   9        0.08        0.38      0.23 o 
   4  -6   9       62.29       63.01      1.72 o 
   5  -6   9       37.15       36.86      1.82 o 
   6  -6   9       56.72       56.11      1.80 o 
   7  -6   9       25.83       22.20      1.80 o 
  -7  -5   9       14.85       14.92      1.12 o 
  -6  -5   9       70.61       80.70      2.41 o 
  -5  -5   9       23.15       23.10      1.51 o 
  -4  -5   9        2.00        1.44      0.38 o 
  -3  -5   9        0.04        0.09      0.28 o 
  -2  -5   9       77.82       79.77      2.95 o 
  -1  -5   9      123.07      124.62      1.44 o 
   0  -5   9       48.58       48.89      0.75 o 
   1  -5   9      278.72      277.20      2.35 o 
   2  -5   9      206.74      196.26      2.16 o 
   3  -5   9       76.34       78.71      1.50 o 
   4  -5   9        2.15        1.02      0.36 o 
   5  -5   9        0.30       -0.31      0.30 o 
   6  -5   9      166.19      168.54      3.44 o 
   7  -5   9       78.42       82.62      3.37 o 
  -8  -4   9       65.42       71.00      2.78 o 
  -7  -4   9       27.08       28.69      2.69 o 
  -6  -4   9        0.13        0.56      0.42 o 
  -5  -4   9      233.77      227.41      4.39 o 
  -4  -4   9       42.18       40.94      4.01 o 
  -3  -4   9      308.60      297.12      4.34 o 
  -2  -4   9      202.78      208.05      2.55 o 
  -1  -4   9      159.73      172.70      1.80 o 
   0  -4   9      106.54       88.63      0.93 o 
   1  -4   9      235.00      238.36      2.05 o 
   2  -4   9       18.98       14.12      0.65 o 
   3  -4   9      348.99      332.15      3.68 o 
   4  -4   9       13.37       12.64      0.78 o 
   5  -4   9       34.18       36.58      2.14 o 
   6  -4   9        2.24        3.33      0.59 o 
   7  -4   9        0.76        0.96      0.67 o 
  -8  -3   9       29.56       30.10      1.69 o 
  -7  -3   9        3.83        4.54      0.76 o 
  -6  -3   9       81.88       79.15      2.22 o 
  -5  -3   9       28.89       23.66      1.12 o 
  -4  -3   9       30.51       26.32      2.01 o 
  -3  -3   9      246.28      239.79      4.29 o 
  -2  -3   9       57.00       58.22      1.01 o 
  -1  -3   9       44.65       43.75      0.70 o 
   0  -3   9      194.33      197.55      1.75 o 
   1  -3   9      671.03      686.73      5.02 o 
   2  -3   9      531.93      550.55      5.45 o 
   3  -3   9      131.95      139.42      1.93 o 
   4  -3   9      131.43      135.22      3.02 o 
   5  -3   9       23.00       24.07      1.08 o 
   6  -3   9       72.04       69.45      1.96 o 
   7  -3   9        0.29        0.25      0.60 o 
  -8  -2   9       10.62        8.42      0.93 o 
  -7  -2   9       74.91       79.99      5.38 o 
  -6  -2   9        0.07       -0.22      0.32 o 
  -5  -2   9       42.84       45.29      1.83 o 
  -4  -2   9        1.96        1.09      0.33 o 
  -3  -2   9      388.62      351.49      4.75 o 
  -2  -2   9     1206.83     1229.95     17.97 o 
  -1  -2   9      147.73      135.88      1.56 o 
   0  -2   9       68.14       57.14      0.86 o 
   1  -2   9       13.88       13.96      0.34 o 
   2  -2   9       83.89       98.36      1.47 o 
   3  -2   9       47.06       38.48      0.88 o 
   4  -2   9       31.26       28.20      1.09 o 
   5  -2   9      130.37      129.10      2.68 o 
   6  -2   9       31.14       29.21      1.25 o 
   7  -2   9       34.59       35.59      2.15 o 
  -8  -1   9        1.27        1.24      0.52 o 
  -7  -1   9       14.85       14.69      1.28 o 
  -6  -1   9       22.61       19.50      0.88 o 
  -5  -1   9       24.44       23.45      0.93 o 
  -4  -1   9      451.05      427.55      5.68 o 
  -3  -1   9        1.00        1.55      0.42 o 
  -2  -1   9      166.42      166.99      2.26 o 
  -1  -1   9       29.07       24.61      0.48 o 
   0  -1   9        3.31        5.50      0.24 o 
   1  -1   9       18.96       26.17      0.49 o 
   2  -1   9      836.88      814.89      7.89 o 
   3  -1   9        1.09        1.47      0.22 o 
   4  -1   9      133.07      130.89      2.57 o 
   5  -1   9       33.58       35.41      1.30 o 
   6  -1   9       13.49       15.74      1.29 o 
   7  -1   9      121.52      121.41      4.21 o 
  -8   0   9       44.97       48.62      1.74 o 
  -7   0   9      149.29      158.02      2.85 o 
  -6   0   9       19.11       15.06      0.78 o 
  -5   0   9        7.96        7.51      0.58 o 
  -4   0   9       31.93       29.08      0.97 o 
  -3   0   9        0.74        0.84      0.27 o 
  -2   0   9      332.21      370.93      3.85 o 
  -1   0   9      116.53      122.81      1.24 o 
   0   0   9      315.81      354.46      2.62 o 
   1   0   9       24.44       25.43      0.44 o 
   2   0   9       64.69       56.78      1.05 o 
   3   0   9       11.24       12.20      0.52 o 
   4   0   9       95.35       90.05      2.05 o 
   5   0   9       64.21       62.80      1.76 o 
   6   0   9       41.52       40.53      1.48 o 
   7   0   9       20.29       23.26      1.78 o 
  -8   1   9       26.67       29.93      1.25 o 
  -7   1   9        2.09        2.15      0.45 o 
  -6   1   9       19.58       22.46      1.23 o 
  -5   1   9      191.27      182.07      3.05 o 
  -4   1   9       24.00       23.08      0.99 o 
  -3   1   9      342.99      348.25      4.76 o 
  -2   1   9      223.62      228.67      2.80 o 
  -1   1   9       28.97       27.08      0.47 o 
   0   1   9       75.89       64.81      0.70 o 
   1   1   9        6.72       10.69      0.37 o 
   2   1   9      270.68      257.02      2.95 o 
   3   1   9      109.79      110.65      1.85 o 
   4   1   9       26.36       23.74      1.03 o 
   5   1   9       74.84       69.92      1.90 o 
   6   1   9        0.06       -0.17      0.37 o 
   7   1   9        9.04        7.37      1.15 o 
  -8   2   9       43.47       47.18      1.55 o 
  -7   2   9        7.84        9.07      0.64 o 
  -6   2   9       94.48       92.66      1.80 o 
  -5   2   9       62.25       52.74      1.26 o 
  -4   2   9        5.80        8.53      0.83 o 
  -3   2   9        7.22        5.90      0.69 o 
  -2   2   9        5.44        3.94      0.27 o 
  -1   2   9      506.00      533.96      5.31 o 
   0   2   9        2.72        2.84      0.18 o 
   1   2   9      255.15      276.83      2.72 o 
   2   2   9       12.58       16.49      0.42 o 
   3   2   9       77.95       72.39      1.50 o 
   4   2   9      124.44      120.35      2.53 o 
   5   2   9       13.93       11.16      0.84 o 
   6   2   9       84.94       85.43      2.62 o 
   7   2   9        4.12        3.22      0.97 o 
  -8   3   9        7.66        8.77      0.74 o 
  -7   3   9        6.40        7.50      0.91 o 
  -6   3   9        4.36        3.78      0.46 o 
  -5   3   9       46.19       40.74      1.13 o 
  -4   3   9        6.39       11.19      0.65 o 
  -3   3   9       13.04       18.71      1.12 o 
  -2   3   9      255.84      252.15      3.79 o 
  -1   3   9       21.75       25.65      0.56 o 
   0   3   9       26.86       25.90      0.50 o 
   1   3   9        7.78        9.71      0.45 o 
   2   3   9      218.89      218.76      3.98 o 
   3   3   9      135.63      124.85      2.08 o 
   4   3   9        7.30        5.62      0.62 o 
   5   3   9       68.44       66.85      2.25 o 
   6   3   9       33.10       34.06      1.67 o 
  -8   4   9       35.12       33.44      1.34 o 
  -7   4   9       15.32       15.44      0.87 o 
  -6   4   9      109.12      107.57      2.05 o 
  -5   4   9      164.07      162.95      2.85 o 
  -4   4   9      228.27      218.38      3.42 o 
  -3   4   9       15.75       17.93      0.79 o 
  -2   4   9        6.83        8.40      0.71 o 
  -1   4   9       36.52       33.42      0.66 o 
   0   4   9       23.03       26.97      0.61 o 
   1   4   9       49.48       48.13      1.56 o 
   2   4   9      101.95      100.05      1.78 o 
   3   4   9       82.66       82.67      1.87 o 
   4   4   9      113.97      109.38      2.93 o 
   5   4   9       11.48        9.54      1.18 o 
   6   4   9        0.70        0.78      0.58 o 
  -8   5   9        8.56        9.85      0.84 o 
  -7   5   9       81.49       86.68      2.10 o 
  -6   5   9       99.32      103.37      2.34 o 
  -5   5   9        7.59        5.93      0.59 o 
  -4   5   9       26.64       22.44      0.93 o 
  -3   5   9      133.16      129.79      2.39 o 
  -2   5   9     1187.43     1174.74     11.47 o 
  -1   5   9      198.54      194.46      2.14 o 
   0   5   9      344.73      367.61      4.04 o 
   1   5   9      205.63      206.40      3.10 o 
   2   5   9       24.64       22.15      0.82 o 
   3   5   9      180.45      185.36      3.20 o 
   4   5   9      440.71      445.97      6.24 o 
   5   5   9      183.05      179.49      6.94 o 
   6   5   9       42.07       47.36      2.74 o 
  -8   6   9       73.29       81.25      2.57 o 
  -7   6   9       66.04       72.74      1.99 o 
  -6   6   9       55.05       58.03      1.93 o 
  -5   6   9       81.91       83.34      2.07 o 
  -4   6   9       15.57       13.36      0.92 o 
  -3   6   9        5.32        6.14      0.87 o 
  -2   6   9      129.57      125.16      1.92 o 
  -1   6   9        1.37        1.75      0.42 o 
   0   6   9       65.13       66.27      1.25 o 
   1   6   9       60.04       62.90      1.76 o 
   2   6   9      111.93       99.71      3.44 o 
   3   6   9       27.20       28.73      1.58 o 
   4   6   9       20.08       21.87      1.12 o 
   5   6   9       29.92       28.38      1.63 o 
   6   6   9       34.66       32.89      2.36 o 
  -7   7   9       37.63       41.55      1.99 o 
  -6   7   9       33.35       31.53      1.53 o 
  -5   7   9       28.28       30.98      1.20 o 
  -4   7   9      359.35      353.38      5.14 o 
  -3   7   9      145.65      136.62      2.60 o 
  -2   7   9       34.07       31.72      0.90 o 
  -1   7   9      566.95      565.69      6.09 o 
   0   7   9       55.48       51.49      1.07 o 
   1   7   9      193.12      193.92      3.51 o 
   2   7   9      260.87      252.95      6.62 o 
   3   7   9        1.03        1.00      0.73 o 
   4   7   9       10.71        9.15      0.83 o 
   5   7   9        5.76        4.82      0.92 o 
  -7   8   9        0.03       -0.41      0.51 o 
  -6   8   9       17.11       18.82      1.27 o 
  -5   8   9        2.40        2.57      0.64 o 
  -4   8   9      149.58      147.49      3.58 o 
  -3   8   9        0.72        0.65      0.33 o 
  -2   8   9        2.83        3.49      0.59 o 
  -1   8   9       56.51       57.98      1.27 o 
   0   8   9        1.39        2.74      0.36 o 
   1   8   9        2.14        1.44      0.91 o 
   2   8   9       16.58       18.75      1.55 o 
   3   8   9       80.13       84.94      3.51 o 
   4   8   9       18.22       20.40      1.84 o 
   5   8   9       97.47      103.02      3.87 o 
  -7   9   9       15.47       12.54      1.32 o 
  -6   9   9      102.68      101.52      3.68 o 
  -5   9   9       13.67       13.06      1.10 o 
  -4   9   9        6.55        5.88      0.82 o 
  -3   9   9       24.21       24.44      1.09 o 
  -2   9   9       48.71       50.56      1.25 o 
  -1   9   9       29.27       28.08      1.03 o 
   0   9   9       13.41       13.10      0.79 o 
   1   9   9       13.82       13.73      0.82 o 
   2   9   9       44.95       50.54      2.59 o 
   3   9   9      158.18      164.38      5.39 o 
   4   9   9       12.31       10.22      1.50 o 
  -6  10   9        0.37        0.79      0.74 o 
  -5  10   9        0.01       -0.64      0.45 o 
  -4  10   9       63.89       63.24      2.32 o 
  -3  10   9       87.18       90.20      2.27 o 
  -2  10   9      381.88      396.51      4.86 o 
  -1  10   9       16.45       16.05      0.86 o 
   0  10   9       51.52       53.88      1.56 o 
   1  10   9       18.83       19.49      1.64 o 
   2  10   9        3.00        3.64      0.98 o 
   3  10   9       42.39       43.52      2.64 o 
   4  10   9       28.52       25.80      2.24 o 
  -6  11   9        1.18        1.91      0.89 o 
  -5  11   9       22.77       23.37      1.93 o 
  -4  11   9       29.82       29.10      1.66 o 
  -3  11   9        2.56        1.91      0.51 o 
  -2  11   9       87.52       94.91      2.68 o 
  -1  11   9       10.50       10.40      0.77 o 
   0  11   9        8.15        9.25      1.13 o 
   1  11   9       98.32      108.42      2.48 o 
   2  11   9       73.63       78.97      3.38 o 
   3  11   9       72.90       82.09      3.70 o 
  -5  12   9       46.24       50.00      2.92 o 
  -4  12   9       94.99       98.91      4.19 o 
  -3  12   9       13.34       14.23      1.26 o 
  -2  12   9        0.61        0.92      0.50 o 
  -1  12   9       13.21       15.89      1.45 o 
   0  12   9       54.17       55.48      2.48 o 
   1  12   9        3.63        2.65      0.82 o 
   2  12   9       51.67       50.11      2.69 o 
  -4  13   9      112.24      114.12      4.71 o 
  -3  13   9        0.04       -0.22      0.58 o 
  -2  13   9       27.00       24.96      1.46 o 
  -1  13   9        0.30        0.87      0.70 o 
   0  13   9       13.28       12.57      1.28 o 
   1  13   9       12.84       13.51      1.30 o 
  -3  14   9        0.62        1.01      0.82 o 
  -2  14   9        7.75        8.10      1.21 o 
  -1  14   9        8.27        8.60      1.22 o 
   0  14   9        0.72        0.97      0.75 o 
   1 -16  10       16.70       17.50      1.63 o 
  -2 -15  10       22.87       22.65      1.72 o 
  -1 -15  10       10.82        8.89      1.07 o 
   0 -15  10        0.55        1.11      0.73 o 
   1 -15  10       26.33       28.84      1.96 o 
   2 -15  10        0.49       -0.17      0.66 o 
   3 -15  10       12.46       10.60      1.41 o 
  -3 -14  10       35.31       38.26      2.27 o 
  -2 -14  10        4.40        4.58      0.95 o 
  -1 -14  10       60.82       60.08      2.55 o 
   0 -14  10        7.29        5.35      0.82 o 
   1 -14  10       83.87       90.44      2.67 o 
   2 -14  10       28.04       28.33      2.54 o 
   3 -14  10        0.47        1.04      0.79 o 
   4 -14  10       59.95       57.31      2.97 o 
  -4 -13  10        3.34        5.27      1.11 o 
  -3 -13  10        4.15        2.72      0.86 o 
  -2 -13  10       11.44       10.01      0.93 o 
  -1 -13  10        1.85        1.10      0.41 o 
   0 -13  10       39.11       41.79      1.12 o 
   1 -13  10       14.31       15.01      0.94 o 
   2 -13  10        0.92        0.42      0.38 o 
   3 -13  10        5.71        5.62      1.10 o 
   4 -13  10       18.28       17.39      1.27 o 
  -5 -12  10       32.91       41.62      3.00 o 
  -4 -12  10       18.07       17.14      1.24 o 
  -3 -12  10       53.05       47.08      1.85 o 
  -2 -12  10      236.79      241.54      7.79 o 
  -1 -12  10      117.06      119.84      2.49 o 
   0 -12  10       82.05       83.47      1.51 o 
   1 -12  10        5.03        4.14      0.51 o 
   2 -12  10       10.16       10.41      0.84 o 
   3 -12  10       17.52       18.51      2.34 o 
   4 -12  10        6.11        6.01      0.84 o 
   5 -12  10       21.44       30.23      2.38 o 
  -5 -11  10       33.25       30.32      2.46 o 
  -4 -11  10       14.69       16.00      0.99 o 
  -3 -11  10        4.93        5.45      0.64 o 
  -2 -11  10       22.27       20.53      1.28 o 
  -1 -11  10        2.86        2.79      0.32 o 
   0 -11  10       41.51       42.67      1.01 o 
   1 -11  10       23.08       24.23      0.72 o 
   2 -11  10      102.95      102.57      2.28 o 
   3 -11  10      187.33      189.79      4.81 o 
   4 -11  10       50.99       51.35      2.19 o 
   5 -11  10       63.52       62.93      3.24 o 
  -6 -10  10        6.67        6.90      1.42 o 
  -5 -10  10        2.50        1.85      0.67 o 
  -4 -10  10       65.02       70.72      2.48 o 
  -3 -10  10       60.82       59.44      1.51 o 
  -2 -10  10        4.25        4.47      0.56 o 
  -1 -10  10        2.84        2.39      0.25 o 
   0 -10  10       29.18       28.40      0.78 o 
   1 -10  10      196.82      204.84      2.52 o 
   2 -10  10        1.95        1.36      0.39 o 
   3 -10  10        0.23        0.32      0.35 o 
   4 -10  10        0.29        0.44      0.43 o 
   5 -10  10       21.93       21.48      1.48 o 
   6 -10  10        2.79        2.56      0.99 o 
  -6  -9  10       21.49       20.35      1.98 o 
  -5  -9  10        0.14        0.02      0.50 o 
  -4  -9  10        7.86        6.11      0.85 o 
  -3  -9  10       90.70       89.90      1.84 o 
  -2  -9  10       15.99       16.37      0.76 o 
  -1  -9  10      373.74      345.81      4.50 o 
   0  -9  10      129.00      122.30      1.75 o 
   1  -9  10      159.09      165.81      2.12 o 
   2  -9  10        2.51        2.29      0.35 o 
   3  -9  10       48.71       47.50      1.30 o 
   4  -9  10       49.98       54.19      1.80 o 
   5  -9  10       31.03       32.77      1.48 o 
   6  -9  10       38.73       36.94      2.38 o 
  -7  -8  10        0.55        1.26      0.86 o 
  -6  -8  10        4.29        3.92      0.80 o 
  -5  -8  10        0.89        1.46      0.57 o 
  -4  -8  10       21.95       22.98      1.64 o 
  -3  -8  10       73.12       62.52      2.50 o 
  -2  -8  10        0.73        0.29      0.24 o 
  -1  -8  10       51.16       49.38      0.97 o 
   0  -8  10       12.15       17.62      0.58 o 
   1  -8  10      340.96      332.54      3.51 o 
   2  -8  10        9.45       10.92      0.54 o 
   3  -8  10      269.74      267.85      3.67 o 
   4  -8  10       14.51       14.27      1.24 o 
   5  -8  10       23.81       24.04      1.42 o 
   6  -8  10       22.49       21.09      1.42 o 
  -7  -7  10        0.96       -0.46      0.61 o 
  -6  -7  10       83.78       87.55      2.82 o 
  -5  -7  10       32.36       31.64      1.59 o 
  -4  -7  10       10.46        9.32      0.80 o 
  -3  -7  10      200.95      184.53      3.75 o 
  -2  -7  10        7.66        9.75      0.56 o 
  -1  -7  10       48.37       47.26      0.85 o 
   0  -7  10       28.42       24.14      0.65 o 
   1  -7  10        8.05        5.65      0.30 o 
   2  -7  10        8.07        8.63      0.60 o 
   3  -7  10        1.62        1.74      0.34 o 
   4  -7  10       28.47       25.90      1.18 o 
   5  -7  10      121.30      127.85      3.86 o 
   6  -7  10        2.60        2.20      0.68 o 
  -7  -6  10       13.70        9.78      1.31 o 
  -6  -6  10       52.93       49.72      1.94 o 
  -5  -6  10       23.70       24.03      1.32 o 
  -4  -6  10      191.53      194.69      3.51 o 
  -3  -6  10       15.07       14.24      0.85 o 
  -2  -6  10      228.26      223.81      2.99 o 
  -1  -6  10       41.83       39.62      0.74 o 
   0  -6  10        1.47        1.11      0.18 o 
   1  -6  10      163.82      154.39      1.69 o 
   2  -6  10      168.40      168.68      2.29 o 
   3  -6  10       74.63       78.37      1.57 o 
   4  -6  10       52.00       48.61      1.57 o 
   5  -6  10       23.90       23.83      1.61 o 
   6  -6  10       23.03       25.40      1.43 o 
   7  -6  10       14.71       15.51      1.64 o 
  -7  -5  10        5.56        4.57      0.81 o 
  -6  -5  10        0.30        0.78      1.44 o 
  -5  -5  10        1.81        1.05      0.49 o 
  -4  -5  10        0.01       -0.23      0.33 o 
  -3  -5  10        1.86        2.19      0.43 o 
  -2  -5  10       79.27       77.64      1.44 o 
  -1  -5  10        0.37        0.03      0.13 o 
   0  -5  10       87.44       76.14      1.05 o 
   1  -5  10       43.98       48.57      0.73 o 
   2  -5  10       71.16       71.10      1.29 o 
   3  -5  10       18.59       21.95      0.80 o 
   4  -5  10       30.69       26.83      1.14 o 
   5  -5  10      253.78      254.79      4.37 o 
   6  -5  10       13.40       12.53      1.55 o 
   7  -5  10       41.71       49.02      2.63 o 
  -7  -4  10       66.79       68.27      4.11 o 
  -6  -4  10       73.34       71.55      2.22 o 
  -5  -4  10       21.36       18.28      3.87 o 
  -4  -4  10        2.77        3.57      0.63 o 
  -3  -4  10      245.95      232.61      4.34 o 
  -2  -4  10       10.71       10.67      1.11 o 
  -1  -4  10      240.96      236.05      2.33 o 
   0  -4  10      118.56      123.20      2.05 o 
   1  -4  10       92.69       86.66      1.01 o 
   2  -4  10      145.40      133.79      1.89 o 
   3  -4  10       23.13       27.41      1.17 o 
   4  -4  10       25.19       24.62      1.07 o 
   5  -4  10       20.47       19.91      1.05 o 
   6  -4  10        1.57        1.85      0.97 o 
   7  -4  10       22.83       23.61      1.82 o 
  -8  -3  10        0.85       -0.21      0.60 o 
  -7  -3  10        0.09        0.97      0.50 o 
  -6  -3  10        0.13       -0.01      0.37 o 
  -5  -3  10       14.85       15.00      1.00 o 
  -4  -3  10      129.97      120.28      2.79 o 
  -3  -3  10      978.21      923.51     13.21 o 
  -2  -3  10        1.34        1.96      0.30 o 
  -1  -3  10       61.23       64.73      0.93 o 
   0  -3  10      162.67      172.69      1.75 o 
   1  -3  10     1442.28     1445.59     10.08 o 
   2  -3  10      243.58      251.14      2.94 o 
   3  -3  10      397.83      400.57      4.83 o 
   4  -3  10       25.71       26.39      1.61 o 
   5  -3  10        0.36        0.10      0.37 o 
   6  -3  10      192.51      188.40      4.20 o 
   7  -3  10       18.66       16.54      1.59 o 
  -8  -2  10       21.29       21.17      1.42 o 
  -7  -2  10       16.92       20.03      1.16 o 
  -6  -2  10       54.76       53.02      1.79 o 
  -5  -2  10      213.39      196.91      3.93 o 
  -4  -2  10       76.29       75.78      2.63 o 
  -3  -2  10      481.20      469.27      6.10 o 
  -2  -2  10       37.48       35.82      0.77 o 
  -1  -2  10       10.62        9.62      0.36 o 
   0  -2  10       70.69       66.11      0.97 o 
   1  -2  10        8.06        6.08      0.51 o 
   2  -2  10       10.10       14.42      0.49 o 
   3  -2  10        2.18        1.55      0.26 o 
   4  -2  10       45.97       46.19      1.46 o 
   5  -2  10      286.02      287.87      4.71 o 
   6  -2  10       48.70       45.42      1.84 o 
   7  -2  10        0.01        1.50      0.68 o 
  -8  -1  10       53.71       56.35      2.14 o 
  -7  -1  10        5.81        5.55      0.70 o 
  -6  -1  10      114.25      112.23      2.32 o 
  -5  -1  10        5.33        6.68      0.59 o 
  -4  -1  10      192.99      177.46      3.31 o 
  -3  -1  10        2.11        3.06      0.42 o 
  -2  -1  10      109.86      112.26      1.38 o 
  -1  -1  10      814.64      826.14      6.69 o 
   0  -1  10       57.36       57.27      0.81 o 
   1  -1  10      388.67      375.42      3.50 o 
   2  -1  10      728.63      725.79      7.04 o 
   3  -1  10       41.20       40.11      0.90 o 
   4  -1  10      223.12      228.62      3.84 o 
   5  -1  10       79.91       83.14      2.15 o 
   6  -1  10       36.34       32.12      1.64 o 
   7  -1  10       49.15       48.75      2.64 o 
  -8   0  10        3.99        3.98      0.65 o 
  -7   0  10      153.58      155.49      2.90 o 
  -6   0  10        0.89        0.37      0.33 o 
  -5   0  10      105.10      109.74      2.24 o 
  -4   0  10        2.37        2.57      0.41 o 
  -3   0  10        0.49        0.30      0.25 o 
  -2   0  10      107.46      107.20      1.42 o 
  -1   0  10       28.16       32.82      0.63 o 
   0   0  10      197.35      203.95      2.57 o 
   1   0  10       57.78       61.74      1.04 o 
   2   0  10        1.06        2.06      0.29 o 
   3   0  10        0.23        0.60      0.24 o 
   4   0  10       10.37        9.91      1.07 o 
   5   0  10       42.45       41.47      1.48 o 
   6   0  10       77.67       76.94      2.49 o 
   7   0  10        6.79        6.08      1.16 o 
  -8   1  10       22.58       24.26      1.25 o 
  -7   1  10        0.50        0.50      0.35 o 
  -6   1  10       65.03       69.79      2.56 o 
  -5   1  10      292.82      285.09      4.32 o 
  -4   1  10        2.92        2.20      0.41 o 
  -3   1  10      550.68      543.95      6.96 o 
  -2   1  10       10.41       10.63      0.49 o 
  -1   1  10       67.21       54.67      0.79 o 
   0   1  10      302.30      329.68      2.64 o 
   1   1  10        3.33        2.71      0.27 o 
   2   1  10      555.66      531.42      5.40 o 
   3   1  10       15.45       16.70      0.70 o 
   4   1  10       91.50       91.78      2.18 o 
   5   1  10       25.08       25.08      1.17 o 
   6   1  10        9.07        9.14      1.37 o 
  -8   2  10        5.92        5.70      0.68 o 
  -7   2  10        0.06        0.21      0.33 o 
  -6   2  10       28.39       27.98      0.98 o 
  -5   2  10       34.41       31.41      1.00 o 
  -4   2  10        5.10        2.22      0.45 o 
  -3   2  10       91.45       74.86      1.50 o 
  -2   2  10        0.28       -0.09      0.14 o 
  -1   2  10      408.08      402.42      7.00 o 
   0   2  10       12.21        9.63      0.31 o 
   1   2  10      600.78      576.48      6.15 o 
   2   2  10       35.42       36.53      0.99 o 
   3   2  10       22.76       26.13      0.89 o 
   4   2  10       40.08       36.96      1.35 o 
   5   2  10        1.24        1.89      0.51 o 
   6   2  10      174.84      176.14      4.17 o 
  -8   3  10       70.27       77.71      2.33 o 
  -7   3  10       11.55       12.54      0.81 o 
  -6   3  10       58.67       60.46      1.49 o 
  -5   3  10      193.44      185.20      3.30 o 
  -4   3  10       35.76       36.11      1.06 o 
  -3   3  10      370.00      344.71      4.74 o 
  -2   3  10       14.63       16.96      0.60 o 
  -1   3  10      136.31      140.93      1.67 o 
   0   3  10        0.74        1.29      0.20 o 
   1   3  10       40.39       41.62      0.87 o 
   2   3  10       39.18       46.88      1.15 o 
   3   3  10       61.41       58.67      1.38 o 
   4   3  10        2.31        2.15      0.42 o 
   5   3  10      205.17      201.56      4.50 o 
   6   3  10        7.30        6.31      1.21 o 
  -8   4  10        1.76        0.43      0.48 o 
  -7   4  10       19.74       17.54      0.97 o 
  -6   4  10      153.82      153.88      3.00 o 
  -5   4  10       93.47       82.32      1.77 o 
  -4   4  10       86.36       80.00      1.84 o 
  -3   4  10       55.55       52.89      1.58 o 
  -2   4  10       20.66       17.91      0.70 o 
  -1   4  10     1058.19     1048.45      9.11 o 
   0   4  10       97.17      105.58      1.85 o 
   1   4  10      268.05      250.84      3.62 o 
   2   4  10      118.10      119.41      1.86 o 
   3   4  10       22.34       21.47      0.97 o 
   4   4  10        8.51        7.68      0.71 o 
   5   4  10       75.29       74.08      2.55 o 
   6   4  10       69.38       67.43      3.30 o 
  -8   5  10        0.09        0.25      0.50 o 
  -7   5  10       82.82       88.36      2.21 o 
  -6   5  10       15.02       11.51      0.97 o 
  -5   5  10       83.31       86.97      2.02 o 
  -4   5  10        8.70        7.44      0.68 o 
  -3   5  10       13.76       11.13      0.78 o 
  -2   5  10       13.12       12.79      0.57 o 
  -1   5  10      466.01      459.87      4.38 o 
   0   5  10      186.85      192.15      2.44 o 
   1   5  10       20.94       20.58      1.59 o 
   2   5  10       38.69       33.12      1.85 o 
   3   5  10       19.50       19.89      1.06 o 
   4   5  10      137.52      136.97      3.24 o 
   5   5  10       24.39       28.04      1.61 o 
   6   5  10      100.44      104.69      4.33 o 
  -7   6  10      149.98      154.05      4.32 o 
  -6   6  10       49.28       50.59      1.85 o 
  -5   6  10      148.50      145.40      2.83 o 
  -4   6  10       29.15       27.87      1.46 o 
  -3   6  10       28.37       29.42      1.10 o 
  -2   6  10        0.20        0.13      0.23 o 
  -1   6  10        7.97        8.05      0.49 o 
   0   6  10       56.79       62.01      1.60 o 
   1   6  10        0.38        0.47      0.30 o 
   2   6  10       33.71       32.68      1.92 o 
   3   6  10        3.01        2.45      0.81 o 
   4   6  10       23.37       20.92      1.12 o 
   5   6  10        0.78        0.87      0.62 o 
  -7   7  10       16.05       15.90      1.33 o 
  -6   7  10       36.96       37.40      1.64 o 
  -5   7  10       45.88       42.04      3.29 o 
  -4   7  10        0.18        0.24      0.35 o 
  -3   7  10      102.29      100.25      2.20 o 
  -2   7  10      206.80      205.67      2.84 o 
  -1   7  10      291.75      298.78      3.69 o 
   0   7  10       14.49       11.44      0.71 o 
   1   7  10        2.04        3.42      0.51 o 
   2   7  10       74.75       74.62      3.06 o 
   3   7  10        0.13        1.41      0.79 o 
   4   7  10       15.19       14.40      1.61 o 
   5   7  10        6.67        4.70      0.87 o 
  -7   8  10        3.49        1.82      0.74 o 
  -6   8  10        3.40        2.22      0.64 o 
  -5   8  10        0.02       -0.28      0.44 o 
  -4   8  10       46.31       44.41      1.48 o 
  -3   8  10       11.78       11.38      0.81 o 
  -2   8  10        8.56        7.41      0.53 o 
  -1   8  10        0.14        0.24      0.31 o 
   0   8  10        9.65       10.28      0.70 o 
   1   8  10        0.36        1.57      0.41 o 
   2   8  10      103.87      103.75      3.84 o 
   3   8  10       23.60       23.76      1.90 o 
   4   8  10       30.87       30.90      2.27 o 
  -7   9  10        0.33        1.62      0.75 o 
  -6   9  10      100.56      110.59      3.98 o 
  -5   9  10       13.67       11.64      1.09 o 
  -4   9  10       38.46       36.60      1.72 o 
  -3   9  10        5.91        6.80      0.71 o 
  -2   9  10       10.18       12.05      0.68 o 
  -1   9  10      186.23      197.50      3.29 o 
   0   9  10       95.12      100.24      2.26 o 
   1   9  10       21.00       18.24      0.95 o 
   2   9  10        0.93        0.78      0.68 o 
   3   9  10       61.37       59.96      3.06 o 
   4   9  10        0.17       -0.12      0.78 o 
  -6  10  10        0.97        0.68      0.77 o 
  -5  10  10       43.65       40.33      2.41 o 
  -4  10  10        0.07        0.20      0.56 o 
  -3  10  10        4.49        5.29      0.62 o 
  -2  10  10       26.22       24.96      0.97 o 
  -1  10  10       57.73       63.73      2.00 o 
   0  10  10       91.73       92.68      5.88 o 
   1  10  10        0.48        0.47      0.41 o 
   2  10  10        5.44        3.71      1.00 o 
   3  10  10       16.02       13.66      1.68 o 
  -5  11  10       39.19       36.69      2.44 o 
  -4  11  10       59.65       63.71      2.48 o 
  -3  11  10        6.91        6.83      0.73 o 
  -2  11  10       32.80       35.77      2.97 o 
  -1  11  10        7.37        7.63      1.03 o 
   0  11  10        7.94        8.80      1.10 o 
   1  11  10       23.38       23.09      1.08 o 
   2  11  10       26.88       32.16      2.21 o 
   3  11  10        2.97        2.18      1.04 o 
  -5  12  10       18.41       15.93      1.86 o 
  -4  12  10        3.64        3.77      1.27 o 
  -3  12  10        3.08        1.92      0.92 o 
  -2  12  10       33.12       32.38      1.60 o 
  -1  12  10       20.97       17.22      1.50 o 
   0  12  10        6.18        7.33      1.07 o 
   1  12  10       56.60       61.96      2.66 o 
   2  12  10       48.58       50.14      2.70 o 
  -4  13  10       28.87       22.79      2.27 o 
  -3  13  10       13.09        9.94      1.31 o 
  -2  13  10        3.15        1.42      0.78 o 
  -1  13  10        0.44       -0.09      0.60 o 
   0  13  10       78.57       84.79      3.20 o 
  -2 -15  11       45.46       49.49      2.52 o 
  -1 -15  11       48.04       54.37      2.40 o 
   0 -15  11       64.35       66.94      2.69 o 
   1 -15  11       43.50       44.16      2.40 o 
   2 -15  11        9.07        6.65      1.21 o 
  -3 -14  11        3.30        4.32      1.00 o 
  -2 -14  11        6.78        7.94      1.15 o 
  -1 -14  11        8.88        8.30      1.07 o 
   0 -14  11        0.11        0.48      0.38 o 
   1 -14  11       32.50       31.94      1.55 o 
   2 -14  11       46.95       51.31      2.64 o 
   3 -14  11       25.22       25.29      1.94 o 
  -4 -13  11        0.30       -0.24      0.70 o 
  -3 -13  11       33.18       33.43      2.10 o 
  -2 -13  11        1.69        1.92      0.56 o 
  -1 -13  11        0.79        0.81      0.40 o 
   0 -13  11       32.25       32.43      1.00 o 
   1 -13  11        0.04        0.25      0.39 o 
   2 -13  11       39.11       38.39      2.11 o 
   3 -13  11        4.39        3.56      1.00 o 
   4 -13  11        1.28        0.74      0.78 o 
  -4 -12  11       38.73       40.59      2.35 o 
  -3 -12  11       89.86       91.57      2.73 o 
  -2 -12  11        2.63        2.57      0.60 o 
  -1 -12  11       20.22       20.21      0.98 o 
   0 -12  11       53.04       53.87      1.27 o 
   1 -12  11       77.62       81.96      3.03 o 
   2 -12  11       11.70        9.49      0.79 o 
   3 -12  11       17.78       17.14      1.27 o 
   4 -12  11        3.84        5.34      0.85 o 
   5 -12  11       15.38       17.75      2.01 o 
  -5 -11  11        9.86        7.07      1.50 o 
  -4 -11  11       57.29       67.09      1.93 o 
  -3 -11  11        7.07        6.64      0.83 o 
  -2 -11  11        5.58        5.83      0.82 o 
  -1 -11  11        2.38        1.71      0.30 o 
   0 -11  11      296.89      291.46      3.42 o 
   1 -11  11       11.04        9.65      0.66 o 
   2 -11  11       18.82       15.21      0.89 o 
   3 -11  11      123.90      131.81      2.99 o 
   4 -11  11       91.87       95.63      2.74 o 
   5 -11  11      115.61      126.99      4.93 o 
  -6 -10  11       87.17       99.13      4.39 o 
  -5 -10  11        8.75        8.89      1.54 o 
  -4 -10  11        8.40        8.65      1.17 o 
  -3 -10  11       85.11       88.23      2.10 o 
  -2 -10  11       65.82       66.60      1.80 o 
  -1 -10  11       35.98       38.27      0.92 o 
   0 -10  11      112.86      104.00      1.65 o 
   1 -10  11      120.75      120.68      2.02 o 
   2 -10  11        0.02        0.28      0.32 o 
   3 -10  11        2.79        3.28      0.58 o 
   4 -10  11       22.46       21.54      1.28 o 
   5 -10  11        0.19        0.41      0.73 o 
  -6  -9  11       45.98       44.76      2.81 o 
  -5  -9  11       87.63       89.77      3.14 o 
  -4  -9  11       33.67       35.33      1.72 o 
  -3  -9  11       12.97       10.93      0.69 o 
  -2  -9  11      174.47      175.12      2.74 o 
  -1  -9  11       24.23       23.67      0.70 o 
   0  -9  11        5.18        3.65      0.35 o 
   1  -9  11      385.11      382.34      4.47 o 
   2  -9  11      104.69      104.71      2.75 o 
   3  -9  11      104.23      106.87      2.11 o 
   4  -9  11      178.85      188.23      3.78 o 
   5  -9  11        0.85        0.16      0.54 o 
   6  -9  11       44.80       51.68      2.93 o 
  -6  -8  11       11.92       11.58      1.50 o 
  -5  -8  11       27.37       23.05      1.40 o 
  -4  -8  11       25.81       20.69      1.14 o 
  -3  -8  11       40.33       41.45      1.19 o 
  -2  -8  11      144.87      142.09      2.32 o 
  -1  -8  11       11.95        8.21      0.62 o 
   0  -8  11       42.95       43.92      0.94 o 
   1  -8  11       34.46       35.07      0.81 o 
   2  -8  11       14.13       14.24      0.79 o 
   3  -8  11       63.07       61.06      1.49 o 
   4  -8  11       18.64       17.28      1.14 o 
   5  -8  11       32.81       30.47      1.44 o 
   6  -8  11        0.08        1.53      0.77 o 
  -7  -7  11       34.95       31.00      2.19 o 
  -6  -7  11      110.84      122.72      4.25 o 
  -5  -7  11        2.13        1.28      0.53 o 
  -4  -7  11       38.96       43.90      1.70 o 
  -3  -7  11      114.73      112.04      2.02 o 
  -2  -7  11       51.46       45.76      1.16 o 
  -1  -7  11      140.76      131.29      1.84 o 
   0  -7  11       12.25       12.94      0.45 o 
   1  -7  11       89.59       91.71      1.53 o 
   2  -7  11       30.84       24.72      1.54 o 
   3  -7  11       52.87       51.59      1.33 o 
   4  -7  11       62.71       61.46      2.47 o 
   5  -7  11      114.83      116.46      4.92 o 
   6  -7  11       40.71       39.94      2.47 o 
  -7  -6  11       22.53       22.39      1.77 o 
  -6  -6  11        5.81        3.94      0.74 o 
  -5  -6  11        0.76        0.52      0.74 o 
  -4  -6  11       34.43       28.73      2.08 o 
  -3  -6  11        6.12        5.37      0.62 o 
  -2  -6  11      210.65      199.86      2.81 o 
  -1  -6  11        1.30        0.15      0.19 o 
   0  -6  11      215.73      227.39      2.35 o 
   1  -6  11       48.46       40.97      0.79 o 
   2  -6  11       17.22       16.46      0.73 o 
   3  -6  11      158.11      162.24      2.57 o 
   4  -6  11        2.78        2.61      0.53 o 
   5  -6  11       50.11       48.53      2.09 o 
   6  -6  11        0.25        0.17      0.49 o 
  -7  -5  11       13.55       18.05      1.56 o 
  -6  -5  11       52.64       52.29      2.00 o 
  -5  -5  11       52.56       50.97      1.89 o 
  -4  -5  11       12.41       13.10      0.99 o 
  -3  -5  11      104.09      111.47      2.39 o 
  -2  -5  11      109.63      109.63      1.83 o 
  -1  -5  11        1.42        1.73      0.21 o 
   0  -5  11      488.58      473.42      4.81 o 
   1  -5  11      148.64      142.29      1.55 o 
   2  -5  11      140.17      137.71      2.06 o 
   3  -5  11       12.22       11.32      0.65 o 
   4  -5  11       14.45        9.86      0.90 o 
   5  -5  11      198.53      197.97      3.79 o 
   6  -5  11        0.77        0.48      0.50 o 
  -7  -4  11       56.55       59.10      2.15 o 
  -6  -4  11      114.38      105.59      2.87 o 
  -5  -4  11       47.56       51.17      1.85 o 
  -4  -4  11       10.55        9.41      0.84 o 
  -3  -4  11      140.34      133.38      3.04 o 
  -2  -4  11       45.62       48.76      0.99 o 
  -1  -4  11       53.30       47.29      0.80 o 
   0  -4  11        1.39        0.58      0.21 o 
   1  -4  11       39.33       41.94      0.67 o 
   2  -4  11      511.59      511.77      5.32 o 
   3  -4  11        1.89        3.54      0.42 o 
   4  -4  11      238.95      247.39      4.19 o 
   5  -4  11        5.02        4.46      0.64 o 
   6  -4  11        5.59        6.63      2.05 o 
  -7  -3  11       19.88       17.87      1.20 o 
  -6  -3  11        6.92        6.37      0.77 o 
  -5  -3  11      181.46      171.79      3.72 o 
  -4  -3  11       96.82       86.20      2.34 o 
  -3  -3  11      291.05      284.43      5.09 o 
  -2  -3  11      740.80      764.96      7.81 o 
  -1  -3  11      198.82      188.95      2.13 o 
   0  -3  11      227.30      233.30      2.61 o 
   1  -3  11       82.88       80.97      1.16 o 
   2  -3  11        0.67        1.41      0.24 o 
   3  -3  11      420.97      421.40      5.01 o 
   4  -3  11       36.27       34.37      1.32 o 
   5  -3  11        0.06       -0.03      0.35 o 
   6  -3  11       62.78       62.11      2.26 o 
  -8  -2  11      168.73      198.66      5.18 o 
  -7  -2  11       18.37       17.53      1.15 o 
  -6  -2  11       26.00       28.50      1.36 o 
  -5  -2  11       34.70       29.45      1.34 o 
  -4  -2  11      326.54      292.04      7.18 o 
  -3  -2  11      384.74      375.43      6.30 o 
  -2  -2  11      356.70      353.11      4.01 o 
  -1  -2  11        2.52        1.02      0.25 o 
   0  -2  11      128.89      133.05      1.70 o 
   1  -2  11       36.49       35.74      0.92 o 
   2  -2  11       56.58       53.10      1.10 o 
   3  -2  11      113.33      110.63      1.70 o 
   4  -2  11      102.68       99.67      3.60 o 
   5  -2  11       35.29       36.37      1.43 o 
   6  -2  11       51.52       47.95      2.26 o 
  -8  -1  11        4.29        5.92      0.84 o 
  -7  -1  11       10.06        7.64      0.81 o 
  -6  -1  11       49.80       49.65      1.50 o 
  -5  -1  11       37.50       31.43      1.15 o 
  -4  -1  11      215.99      211.90      3.47 o 
  -3  -1  11       78.68       80.27      1.80 o 
  -2  -1  11      174.86      170.06      2.05 o 
  -1  -1  11        0.02        0.04      0.12 o 
   0  -1  11       81.05       79.93      1.30 o 
   1  -1  11      726.24      722.92      6.68 o 
   2  -1  11       55.26       54.35      1.11 o 
   3  -1  11        1.86        1.67      0.33 o 
   4  -1  11        8.25        9.77      0.91 o 
   5  -1  11       49.02       48.93      1.67 o 
   6  -1  11        8.54        8.98      2.28 o 
  -8   0  11        0.27        0.15      0.50 o 
  -7   0  11       21.72       23.50      1.06 o 
  -6   0  11        4.21        4.25      0.55 o 
  -5   0  11       99.82       94.85      2.11 o 
  -4   0  11        3.65        4.20      0.52 o 
  -3   0  11        8.07        6.21      0.56 o 
  -2   0  11      106.15      110.94      1.73 o 
  -1   0  11       20.62       18.44      0.46 o 
   0   0  11       27.37       24.10      0.51 o 
   1   0  11      191.96      168.29      2.05 o 
   2   0  11       27.51       27.77      0.87 o 
   3   0  11       15.33       13.90      0.68 o 
   4   0  11       53.36       55.22      1.68 o 
   5   0  11      117.21      118.17      2.94 o 
   6   0  11       17.64       17.17      1.28 o 
  -8   1  11        4.48        3.62      0.71 o 
  -7   1  11       35.28       36.07      1.30 o 
  -6   1  11       21.09       16.19      0.90 o 
  -5   1  11       72.50       69.56      1.77 o 
  -4   1  11       43.98       42.55      1.30 o 
  -3   1  11      410.53      396.20      5.46 o 
  -2   1  11       40.18       41.27      1.00 o 
  -1   1  11      131.43      115.37      1.46 o 
   0   1  11        7.56        5.24      0.26 o 
   1   1  11        8.89        8.21      0.41 o 
   2   1  11      816.88      808.43     10.31 o 
   3   1  11        0.72        0.53      0.27 o 
   4   1  11       71.56       74.67      2.00 o 
   5   1  11       15.51       14.29      0.98 o 
   6   1  11       13.19       11.51      1.45 o 
  -8   2  11        2.79        1.68      0.62 o 
  -7   2  11        7.39        6.27      0.65 o 
  -6   2  11        3.59        3.12      0.53 o 
  -5   2  11       52.07       50.91      1.79 o 
  -4   2  11        3.64        2.25      0.39 o 
  -3   2  11      104.93      107.46      1.92 o 
  -2   2  11       64.31       56.82      1.06 o 
  -1   2  11        3.50        0.89      0.19 o 
   0   2  11       70.09       76.20      1.13 o 
   1   2  11       88.38       90.95      1.53 o 
   2   2  11        1.04        1.82      0.38 o 
   3   2  11      130.24      128.13      2.21 o 
   4   2  11        0.17        0.19      0.33 o 
   5   2  11       13.24       13.12      0.98 o 
   6   2  11      119.09      113.73      4.33 o 
  -8   3  11      126.03      135.30      3.59 o 
  -7   3  11        3.73        3.07      0.66 o 
  -6   3  11       21.75       24.34      1.40 o 
  -5   3  11       69.04       67.80      1.60 o 
  -4   3  11      206.25      184.71      2.85 o 
  -3   3  11      340.03      320.17      4.10 o 
  -2   3  11       81.41       82.50      1.68 o 
  -1   3  11        2.42        1.92      0.25 o 
   0   3  11       36.73       34.52      0.90 o 
   1   3  11       12.93       10.70      0.64 o 
   2   3  11       26.07       22.90      0.76 o 
   3   3  11       65.36       72.40      1.61 o 
   4   3  11        1.83        2.75      0.47 o 
   5   3  11        2.85        4.88      1.18 o 
   6   3  11        1.28        1.01      0.89 o 
  -8   4  11        1.62        1.35      0.58 o 
  -7   4  11       17.82       17.66      1.30 o 
  -6   4  11      124.32      124.31      2.70 o 
  -5   4  11       35.52       32.71      1.12 o 
  -4   4  11       77.70       84.54      1.96 o 
  -3   4  11       20.91       21.49      0.92 o 
  -2   4  11       34.94       33.49      0.89 o 
  -1   4  11        0.29        0.29      0.18 o 
   0   4  11       91.14       91.61      2.00 o 
   1   4  11      428.37      426.22      6.48 o 
   2   4  11        4.09        2.97      0.75 o 
   3   4  11       24.00       23.32      1.06 o 
   4   4  11       68.34       71.21      1.93 o 
   5   4  11       19.54       19.46      1.42 o 
  -7   5  11       24.63       25.32      1.61 o 
  -6   5  11       11.65       10.71      0.86 o 
  -5   5  11       16.99       15.17      0.87 o 
  -4   5  11       37.72       37.99      1.70 o 
  -3   5  11        0.16        0.14      0.31 o 
  -2   5  11       57.20       57.75      1.23 o 
  -1   5  11        0.10       -0.12      0.22 o 
   0   5  11        0.32        2.01      1.20 o 
   1   5  11        7.38        8.51      1.26 o 
   2   5  11       10.11       11.98      1.25 o 
   3   5  11      136.42      143.33      4.64 o 
   4   5  11       55.72       59.47      1.80 o 
   5   5  11       29.29       35.11      1.85 o 
  -7   6  11        4.52        5.10      0.90 o 
  -6   6  11        0.04        0.05      0.66 o 
  -5   6  11       56.26       55.76      1.98 o 
  -4   6  11      108.97      110.08      2.78 o 
  -3   6  11        0.71        0.43      0.34 o 
  -2   6  11      144.14      140.52      2.18 o 
  -1   6  11       29.90       28.22      1.03 o 
   0   6  11        2.22        3.56      0.46 o 
   1   6  11      128.77      121.96      3.59 o 
   2   6  11        0.06        0.10      0.52 o 
   3   6  11        3.43        2.43      0.85 o 
   4   6  11        1.19        1.32      0.84 o 
   5   6  11        0.30        0.72      0.65 o 
  -7   7  11       18.55       17.16      1.43 o 
  -6   7  11        0.79        0.14      1.22 o 
  -5   7  11      167.95      175.27      4.19 o 
  -4   7  11        0.26        0.15      0.39 o 
  -3   7  11        7.67        6.08      1.24 o 
  -2   7  11      168.55      165.50      2.49 o 
  -1   7  11      111.38      112.57      2.18 o 
   0   7  11      158.95      162.10      3.09 o 
   1   7  11      130.33      131.28      3.44 o 
   2   7  11       29.29       27.97      1.93 o 
   3   7  11        8.55       10.44      1.40 o 
   4   7  11        1.71        2.03      0.93 o 
  -7   8  11        7.43        6.04      1.03 o 
  -6   8  11        0.06       -0.32      0.64 o 
  -5   8  11       14.41       16.15      2.31 o 
  -4   8  11        2.37        1.51      0.75 o 
  -3   8  11       14.28       14.62      0.92 o 
  -2   8  11        0.30        0.52      0.32 o 
  -1   8  11       42.56       38.54      1.23 o 
   0   8  11        2.51        1.36      0.62 o 
   1   8  11        0.09       -0.22      0.33 o 
   2   8  11      168.83      173.90      5.37 o 
   3   8  11       27.38       31.82      2.24 o 
   4   8  11       39.46       39.09      2.56 o 
  -6   9  11       52.86       57.13      2.82 o 
  -5   9  11       16.20       14.89      1.24 o 
  -4   9  11       94.69       93.86      3.54 o 
  -3   9  11        1.26        0.93      0.41 o 
  -2   9  11        2.69        2.82      0.45 o 
  -1   9  11        5.09        3.29      0.75 o 
   0   9  11       66.78       69.02      1.81 o 
   1   9  11       52.97       51.38      1.59 o 
   2   9  11        7.85        6.88      1.21 o 
   3   9  11        0.45        1.05      0.85 o 
  -6  10  11        2.54        2.73      0.92 o 
  -5  10  11       23.94       26.95      2.11 o 
  -4  10  11       54.17       57.91      2.34 o 
  -3  10  11       97.81       96.70      2.28 o 
  -2  10  11       12.34       12.73      1.03 o 
  -1  10  11       14.41       14.18      1.27 o 
   0  10  11       95.38       98.52      3.42 o 
   1  10  11        0.09        0.32      0.41 o 
   2  10  11       87.98       94.11      3.79 o 
   3  10  11       58.38       59.65      3.16 o 
  -5  11  11        8.32        6.09      1.35 o 
  -4  11  11        3.83        3.51      1.19 o 
  -3  11  11       13.05       11.25      0.88 o 
  -2  11  11        1.88        1.72      0.62 o 
  -1  11  11        4.77        3.44      0.85 o 
   0  11  11       22.66       23.25      1.63 o 
   1  11  11       52.65       59.16      2.64 o 
   2  11  11       13.45       10.41      1.44 o 
  -4  12  11        0.91       -0.05      0.90 o 
  -3  12  11        3.51        2.77      0.91 o 
  -2  12  11      125.46      132.07      4.39 o 
  -1  12  11       28.14       29.32      1.92 o 
   0  12  11       71.26       72.43      2.92 o 
  -3  13  11        2.77        1.51      0.80 o 
  -2  13  11        0.84        0.68      0.72 o 
  -1  13  11       14.44       12.04      1.38 o 
  -1 -15  12       21.49       25.06      1.67 o 
   1 -15  12       10.22        7.50      1.17 o 
  -2 -14  12        9.02        8.07      1.16 o 
  -1 -14  12        2.52        2.28      0.75 o 
   0 -14  12       17.10       16.64      0.97 o 
   1 -14  12       17.45       17.21      1.55 o 
   2 -14  12        0.07       -0.35      0.68 o 
   3 -14  12       43.90       43.78      2.57 o 
  -3 -13  12       36.26       36.82      2.19 o 
  -2 -13  12        0.85        0.26      0.65 o 
  -1 -13  12       58.50       60.60      2.06 o 
   0 -13  12       13.33       13.84      1.03 o 
   1 -13  12        2.44        1.72      0.58 o 
   2 -13  12       22.42       21.54      1.76 o 
   3 -13  12        2.59        1.25      0.85 o 
   4 -13  12       96.81       95.28      3.92 o 
  -4 -12  12       48.87       51.21      2.68 o 
  -3 -12  12       40.05       40.86      2.28 o 
  -2 -12  12       96.63      103.61      2.40 o 
  -1 -12  12        1.34        1.71      0.44 o 
   0 -12  12        1.80        2.21      0.34 o 
   1 -12  12      111.90      113.02      2.52 o 
   2 -12  12        0.27        0.52      0.54 o 
   3 -12  12       40.58       41.80      2.42 o 
   4 -12  12       27.36       28.96      2.07 o 
  -5 -11  12       59.76       68.04      3.74 o 
  -4 -11  12       15.71       15.98      1.20 o 
  -3 -11  12       54.79       57.66      2.05 o 
  -2 -11  12       31.65       30.00      1.19 o 
  -1 -11  12        0.69        0.41      0.32 o 
   0 -11  12      231.42      245.34      2.73 o 
   1 -11  12      167.54      168.21      3.14 o 
   2 -11  12      290.80      288.07      5.72 o 
   3 -11  12        9.10        8.00      0.96 o 
   4 -11  12        7.99        9.86      2.03 o 
   5 -11  12       40.69       44.56      2.89 o 
  -5 -10  12      101.45      122.87      4.94 o 
  -4 -10  12      188.41      195.36      4.00 o 
  -3 -10  12       11.62       10.41      0.80 o 
  -2 -10  12       17.18       16.66      0.84 o 
  -1 -10  12        0.79        1.03      0.26 o 
   0 -10  12       44.55       47.03      1.00 o 
   1 -10  12        2.66        2.66      0.34 o 
   2 -10  12        6.63        6.76      0.82 o 
   3 -10  12        0.07       -0.04      0.46 o 
   4 -10  12       47.54       50.59      1.70 o 
   5 -10  12        4.12        3.78      1.11 o 
  -6  -9  12       19.33       19.34      1.97 o 
  -5  -9  12        2.12        1.50      0.93 o 
  -4  -9  12      116.04      127.62      4.29 o 
  -3  -9  12        1.07        0.02      0.33 o 
  -2  -9  12      283.69      282.64      3.90 o 
  -1  -9  12       69.71       67.90      1.24 o 
   0  -9  12      260.15      254.80      2.72 o 
   1  -9  12      147.73      151.51      2.22 o 
   2  -9  12        0.38        0.25      0.71 o 
   3  -9  12       59.97       60.65      1.58 o 
   4  -9  12      129.32      129.22      3.27 o 
   5  -9  12       19.13       20.67      2.78 o 
  -6  -8  12        3.50        2.93      0.97 o 
  -5  -8  12        0.02        0.29      0.74 o 
  -4  -8  12        0.01       -0.12      0.46 o 
  -3  -8  12        1.73        0.97      0.34 o 
  -2  -8  12       36.61       36.06      1.45 o 
  -1  -8  12        5.43        3.66      0.43 o 
   0  -8  12       11.92       12.18      0.48 o 
   1  -8  12       34.96       36.60      0.91 o 
   2  -8  12       48.65       47.97      3.02 o 
   3  -8  12        1.74        1.61      0.38 o 
   4  -8  12       38.88       43.88      1.69 o 
   5  -8  12       45.09       44.02      2.05 o 
   6  -8  12        1.47        3.84      1.07 o 
  -6  -7  12       99.02      112.93      4.29 o 
  -5  -7  12        1.23        1.74      0.61 o 
  -4  -7  12      173.31      169.27      3.41 o 
  -3  -7  12        6.34        6.87      1.05 o 
  -2  -7  12       20.36       23.88      0.77 o 
  -1  -7  12      101.86       91.08      1.42 o 
   0  -7  12        6.49        7.58      0.43 o 
   1  -7  12      189.82      175.54      5.26 o 
   2  -7  12        1.47        0.91      0.33 o 
   3  -7  12        3.61        3.36      0.54 o 
   4  -7  12       28.70       31.75      1.40 o 
   5  -7  12      103.46      105.87      3.20 o 
   6  -7  12       10.80        6.72      1.33 o 
  -7  -6  12        9.29        8.79      1.27 o 
  -6  -6  12       15.48       18.25      2.24 o 
  -5  -6  12       22.06       24.38      1.56 o 
  -4  -6  12        1.03        1.16      0.51 o 
  -3  -6  12       62.06       60.22      1.40 o 
  -2  -6  12      162.95      154.28      2.15 o 
  -1  -6  12        6.87        3.99      0.34 o 
   0  -6  12      248.33      264.16      2.97 o 
   1  -6  12       70.77       70.65      1.62 o 
   2  -6  12      103.82      104.13      2.16 o 
   3  -6  12       90.31       92.16      1.85 o 
   4  -6  12        9.37        8.42      0.82 o 
   5  -6  12       46.64       44.95      1.84 o 
   6  -6  12       14.33       14.19      1.60 o 
  -7  -5  12        3.66        2.46      0.87 o 
  -6  -5  12       40.71       42.47      1.84 o 
  -5  -5  12      107.03      112.56      3.03 o 
  -4  -5  12       55.73       53.41      2.68 o 
  -3  -5  12       39.18       37.07      2.37 o 
  -2  -5  12       95.71       93.75      1.53 o 
  -1  -5  12        3.39        2.89      0.31 o 
   0  -5  12      302.69      290.64      3.60 o 
   1  -5  12        1.37        2.31      0.26 o 
   2  -5  12       84.06       77.96      1.79 o 
   3  -5  12       12.72       11.82      0.69 o 
   4  -5  12       67.66       68.87      2.96 o 
   5  -5  12       80.77       87.78      2.40 o 
   6  -5  12        4.76        4.24      1.08 o 
  -7  -4  12       54.74       56.54      2.62 o 
  -6  -4  12       35.09       33.95      1.60 o 
  -5  -4  12        0.04        0.44      0.42 o 
  -4  -4  12       79.97       79.63      2.35 o 
  -3  -4  12        6.94        5.29      0.71 o 
  -2  -4  12      297.49      279.77      3.46 o 
  -1  -4  12       24.13       27.12      0.68 o 
   0  -4  12       95.64       86.99      2.87 o 
   1  -4  12       37.39       35.53      0.96 o 
   2  -4  12        3.80        4.48      0.41 o 
   3  -4  12       44.46       39.85      1.33 o 
   4  -4  12      269.05      271.28      4.60 o 
   5  -4  12       17.97       17.25      1.57 o 
   6  -4  12        1.22        1.15      0.71 o 
  -7  -3  12       43.46       50.24      2.38 o 
  -6  -3  12        1.74        2.07      1.41 o 
  -5  -3  12       56.74       56.65      1.96 o 
  -4  -3  12       67.06       58.18      2.08 o 
  -3  -3  12       51.24       51.48      1.77 o 
  -2  -3  12      277.79      287.14      4.15 o 
  -1  -3  12       19.66       14.23      0.47 o 
   0  -3  12      175.23      159.25      2.27 o 
   1  -3  12        9.14        8.39      0.50 o 
   2  -3  12       78.30       74.87      1.53 o 
   3  -3  12       13.81       12.97      0.60 o 
   4  -3  12        0.82        0.38      0.39 o 
   5  -3  12       58.77       57.26      2.21 o 
   6  -3  12        9.30        8.99      1.32 o 
  -7  -2  12        1.31        1.88      0.68 o 
  -6  -2  12       66.20       63.76      3.88 o 
  -5  -2  12       10.90       11.88      1.47 o 
  -4  -2  12        1.91        0.69      0.43 o 
  -3  -2  12        0.40        0.22      0.37 o 
  -2  -2  12       35.00       32.82      0.86 o 
  -1  -2  12      175.85      162.22      1.93 o 
   0  -2  12      114.82      113.39      1.69 o 
   1  -2  12        1.83        2.51      0.31 o 
   2  -2  12        1.46        0.87      0.23 o 
   3  -2  12       27.78       26.70      0.92 o 
   4  -2  12      131.31      132.93      3.97 o 
   5  -2  12       10.22        7.35      0.80 o 
   6  -2  12        3.72        4.43      1.04 o 
  -7  -1  12       15.03       15.14      1.09 o 
  -6  -1  12       45.94       43.57      1.46 o 
  -5  -1  12        3.36        1.82      0.41 o 
  -4  -1  12       47.48       45.35      1.64 o 
  -3  -1  12      225.53      226.04      3.63 o 
  -2  -1  12      180.96      176.88      2.44 o 
  -1  -1  12        9.00        7.82      0.36 o 
   0  -1  12        3.70        4.05      0.46 o 
   1  -1  12      226.32      217.99      2.86 o 
   2  -1  12        4.24        3.96      0.46 o 
   3  -1  12      166.58      169.07      2.65 o 
   4  -1  12        3.02        2.19      0.49 o 
   5  -1  12       11.78        9.63      0.89 o 
   6  -1  12        8.95       10.94      1.47 o 
  -8   0  12        7.19        6.57      0.91 o 
  -7   0  12        1.94        1.94      0.62 o 
  -6   0  12       62.36       66.25      1.83 o 
  -5   0  12        3.82        4.08      0.63 o 
  -4   0  12       13.43       11.55      0.77 o 
  -3   0  12       17.95       16.25      0.84 o 
  -2   0  12        2.23        1.69      0.28 o 
  -1   0  12      108.82      113.82      1.62 o 
   0   0  12        6.98        3.97      0.50 o 
   1   0  12      419.55      446.94      5.11 o 
   2   0  12        5.89        4.76      0.41 o 
   3   0  12       61.42       61.83      1.45 o 
   4   0  12       23.14       22.11      0.97 o 
   5   0  12      155.35      156.07      3.35 o 
   6   0  12       20.21       24.38      1.99 o 
  -8   1  12        0.27        0.42      0.51 o 
  -7   1  12       36.66       39.66      1.41 o 
  -6   1  12       51.34       47.19      1.54 o 
  -5   1  12        2.51        2.73      0.44 o 
  -4   1  12      112.45      108.78      2.33 o 
  -3   1  12       44.27       37.36      1.24 o 
  -2   1  12      145.67      140.94      2.11 o 
  -1   1  12      277.60      281.66      2.90 o 
   0   1  12        0.25        0.54      0.38 o 
   1   1  12       43.38       47.52      1.32 o 
   2   1  12       86.00       88.39      1.82 o 
   3   1  12        0.18        0.01      0.25 o 
   4   1  12      158.74      159.17      2.70 o 
   5   1  12       28.15       25.07      1.89 o 
   6   1  12        1.82        0.21      0.74 o 
  -7   2  12        3.89        4.08      0.77 o 
  -6   2  12       37.90       37.41      1.38 o 
  -5   2  12       13.65       12.29      0.74 o 
  -4   2  12      211.65      194.48      2.98 o 
  -3   2  12       19.32       12.46      0.68 o 
  -2   2  12      106.65      102.55      1.57 o 
  -1   2  12        0.26       -0.02      0.15 o 
   0   2  12      136.31      124.39      2.44 o 
   1   2  12       19.57       20.51      0.88 o 
   2   2  12       63.05       68.83      2.08 o 
   3   2  12       13.52       14.02      0.75 o 
   4   2  12        0.27        0.35      0.33 o 
   5   2  12       93.61       98.81      4.83 o 
   6   2  12       48.66       48.00      2.80 o 
  -7   3  12       15.06       12.97      1.19 o 
  -6   3  12       65.96       65.18      1.87 o 
  -5   3  12       54.04       57.23      1.50 o 
  -4   3  12        6.66        6.24      0.58 o 
  -3   3  12       68.94       68.38      1.54 o 
  -2   3  12       36.79       35.92      0.88 o 
  -1   3  12       30.05       29.75      0.96 o 
   0   3  12      145.63      149.78      2.83 o 
   1   3  12       15.48       12.50      0.72 o 
   2   3  12        0.71        1.33      0.58 o 
   3   3  12        9.56        8.87      0.73 o 
   4   3  12       68.75       65.05      2.21 o 
   5   3  12       94.23       84.53      5.68 o 
  -7   4  12        0.06        0.31      0.51 o 
  -6   4  12       26.70       30.58      2.15 o 
  -5   4  12        0.26        0.91      0.42 o 
  -4   4  12       38.22       36.04      1.71 o 
  -3   4  12      105.98      103.32      2.86 o 
  -2   4  12      296.41      292.77      3.61 o 
  -1   4  12        4.67        5.25      0.42 o 
   0   4  12       12.70       11.09      0.68 o 
   1   4  12      317.88      306.67      4.99 o 
   2   4  12       42.86       45.83      2.29 o 
   3   4  12      208.41      220.93      6.22 o 
   4   4  12       14.07       13.65      1.08 o 
   5   4  12      138.92      137.15      3.78 o 
  -7   5  12        1.22        1.25      0.71 o 
  -6   5  12      128.53      130.83      2.93 o 
  -5   5  12       11.04       10.54      0.90 o 
  -4   5  12        0.69        0.31      0.36 o 
  -3   5  12        2.76        2.27      0.47 o 
  -2   5  12       68.19       71.39      1.44 o 
  -1   5  12      321.11      325.50      3.91 o 
   0   5  12       66.85       64.72      1.69 o 
   1   5  12       66.37       69.34      2.36 o 
   2   5  12        3.00        4.76      0.96 o 
   3   5  12        2.36        2.62      0.88 o 
   4   5  12        3.88        2.05      0.90 o 
   5   5  12      139.33      140.44      3.65 o 
  -7   6  12       37.81       41.84      2.17 o 
  -6   6  12       12.76       11.18      0.96 o 
  -5   6  12        6.72        5.36      0.80 o 
  -4   6  12      270.59      284.77      4.54 o 
  -3   6  12       11.78       10.52      1.35 o 
  -2   6  12      139.87      138.55      2.21 o 
  -1   6  12      128.88      129.90      2.55 o 
   0   6  12        5.50        5.45      0.56 o 
   1   6  12      135.68      137.50      2.83 o 
   2   6  12      105.21      107.99      3.93 o 
   3   6  12      163.17      160.50      5.21 o 
   4   6  12        8.69        9.99      1.43 o 
  -7   7  12       26.36       26.83      1.81 o 
  -6   7  12       16.47       13.00      1.42 o 
  -5   7  12       26.82       26.75      1.49 o 
  -4   7  12       26.07       26.46      1.45 o 
  -3   7  12       68.86       70.21      1.89 o 
  -2   7  12      107.06      110.15      1.97 o 
  -1   7  12       27.38       27.69      1.61 o 
   0   7  12       86.73       88.20      2.68 o 
   1   7  12        0.17        0.57      0.39 o 
   2   7  12       27.67       29.82      2.03 o 
   3   7  12       17.45       17.76      1.73 o 
   4   7  12        5.05        5.02      1.27 o 
  -6   8  12        8.53        9.61      1.31 o 
  -5   8  12       16.26       18.18      1.86 o 
  -4   8  12        2.62        1.45      1.21 o 
  -3   8  12       28.16       31.36      1.05 o 
  -2   8  12       22.90       20.54      0.85 o 
  -1   8  12       20.21       22.77      1.53 o 
   0   8  12        0.09       -0.30      0.34 o 
   1   8  12        0.18       -0.02      0.36 o 
   2   8  12       99.74      108.31      4.07 o 
   3   8  12        3.29        2.44      0.97 o 
  -6   9  12       11.03        7.05      1.26 o 
  -5   9  12       27.16       21.31      1.91 o 
  -4   9  12       15.60       15.54      2.27 o 
  -3   9  12        1.03        0.69      0.43 o 
  -2   9  12      123.57      130.99      3.52 o 
  -1   9  12       27.34       25.58      1.67 o 
   0   9  12        0.67       -0.30      0.55 o 
   1   9  12        2.37        2.72      0.67 o 
   2   9  12        0.00        0.50      0.77 o 
   3   9  12       12.40       11.29      1.58 o 
  -5  10  12        0.03       -0.48      0.70 o 
  -4  10  12        6.66        6.37      1.27 o 
  -3  10  12       91.15       96.76      2.34 o 
  -2  10  12       32.66       34.46      1.60 o 
  -1  10  12      204.21      209.43      5.76 o 
   0  10  12        0.76        0.11      0.61 o 
   1  10  12        0.11       -0.31      0.62 o 
   2  10  12      104.66      113.83      4.26 o 
  -5  11  12       64.02       73.65      3.62 o 
  -4  11  12       81.61       83.30      3.89 o 
  -3  11  12        6.49        7.83      1.16 o 
  -2  11  12        1.34        0.67      0.69 o 
  -1  11  12       16.44       20.04      1.61 o 
   0  11  12      111.38      113.89      3.80 o 
   1  11  12       97.98      109.57      3.70 o 
  -3  12  12       84.28       91.51      3.68 o 
  -2  12  12       36.20       35.31      2.13 o 
  -1  12  12        3.59        2.98      0.91 o 
   0  12  12        0.03        0.35      0.68 o 
  -2 -14  13        0.05       -0.38      0.62 o 
  -1 -14  13       32.07       30.91      1.85 o 
   0 -14  13        7.75        8.88      1.09 o 
   1 -14  13       13.96       11.98      1.36 o 
   2 -14  13       11.03        9.24      1.33 o 
  -3 -13  13       21.76       19.93      1.70 o 
  -2 -13  13       12.42       10.47      1.26 o 
  -1 -13  13      134.22      138.97      4.25 o 
   0 -13  13        3.94        3.30      0.60 o 
   1 -13  13       21.46       23.91      2.18 o 
   2 -13  13        2.74        2.49      0.94 o 
   3 -13  13        0.00        0.21      0.74 o 
  -4 -12  13       52.80       62.73      3.01 o 
  -3 -12  13       14.81       11.12      1.32 o 
  -2 -12  13       35.85       39.64      1.70 o 
  -1 -12  13       42.09       42.83      1.44 o 
   0 -12  13       51.78       55.21      1.15 o 
   1 -12  13       56.32       54.75      1.80 o 
   2 -12  13       22.36       17.29      1.54 o 
   3 -12  13      146.08      143.22      4.84 o 
   4 -12  13        5.47        5.56      1.22 o 
  -5 -11  13        0.28        1.03      1.06 o 
  -4 -11  13        3.16        3.84      0.77 o 
  -3 -11  13      118.96      124.39      3.22 o 
  -2 -11  13        7.76        6.78      0.70 o 
  -1 -11  13        9.84        9.46      0.74 o 
   0 -11  13        1.99        1.23      0.31 o 
   1 -11  13      153.40      152.93      3.00 o 
   2 -11  13       27.18       28.02      1.62 o 
   3 -11  13       35.18       37.53      2.27 o 
   4 -11  13        4.92        5.31      1.16 o 
  -5 -10  13       21.72       23.54      2.27 o 
  -4 -10  13        6.52        7.11      0.90 o 
  -3 -10  13      147.98      164.95      3.78 o 
  -2 -10  13        5.94        5.10      0.61 o 
  -1 -10  13       27.99       26.71      0.99 o 
   0 -10  13       26.91       28.84      0.85 o 
   1 -10  13        9.62       10.29      0.75 o 
   2 -10  13        0.08       -0.03      0.45 o 
   3 -10  13       53.88       53.36      2.63 o 
   4 -10  13        0.88        0.45      0.56 o 
   5 -10  13        1.05        2.21      1.02 o 
  -6  -9  13        1.49        2.56      1.03 o 
  -5  -9  13       10.88       12.20      1.68 o 
  -4  -9  13        0.26        1.00      0.58 o 
  -3  -9  13       75.62       77.82      2.28 o 
  -2  -9  13        2.08        1.40      0.38 o 
  -1  -9  13       22.23       23.01      0.90 o 
   0  -9  13      194.16      197.26      2.56 o 
   1  -9  13       79.23       81.27      1.50 o 
   2  -9  13        8.43        9.00      0.90 o 
   3  -9  13       32.65       35.86      1.69 o 
   4  -9  13        8.69       10.80      0.89 o 
   5  -9  13       11.86       11.74      1.62 o 
  -6  -8  13       10.30        7.92      1.41 o 
  -5  -8  13        0.03        0.96      0.56 o 
  -4  -8  13        7.29        7.98      0.97 o 
  -3  -8  13       25.33       22.84      1.23 o 
  -2  -8  13        2.58        1.01      0.34 o 
  -1  -8  13       11.11       11.26      0.51 o 
   0  -8  13        0.36        0.59      0.29 o 
   1  -8  13       16.44       18.74      0.89 o 
   2  -8  13       23.70       22.36      1.25 o 
   3  -8  13       10.86        9.41      0.78 o 
   4  -8  13      159.64      162.05      2.91 o 
   5  -8  13        0.70        0.38      0.65 o 
  -6  -7  13       23.07       23.96      1.98 o 
  -5  -7  13       11.26       10.61      1.11 o 
  -4  -7  13      127.84      134.49      4.33 o 
  -3  -7  13        3.83        3.87      0.58 o 
  -2  -7  13      125.79      125.80      1.99 o 
  -1  -7  13       11.54        9.73      0.47 o 
   0  -7  13        9.26        9.48      0.67 o 
   1  -7  13      119.73      110.42      2.03 o 
   2  -7  13       61.65       60.02      2.52 o 
   3  -7  13       23.97       22.43      0.96 o 
   4  -7  13        8.82        9.50      0.74 o 
   5  -7  13        5.80        5.93      0.99 o 
  -6  -6  13        0.61       -0.11      0.68 o 
  -5  -6  13        0.42       -0.24      0.48 o 
  -4  -6  13        0.05       -0.38      0.37 o 
  -3  -6  13      118.90      123.69      2.42 o 
  -2  -6  13        0.30        0.31      0.24 o 
  -1  -6  13       68.63       63.37      1.14 o 
   0  -6  13       21.51       20.34      0.83 o 
   1  -6  13       37.78       38.87      1.18 o 
   2  -6  13      137.73      142.66      2.62 o 
   3  -6  13        5.59        7.06      0.61 o 
   4  -6  13       75.05       77.91      1.83 o 
   5  -6  13       38.24       36.97      1.85 o 
   6  -6  13        5.39        2.53      1.01 o 
  -7  -5  13        8.66        6.74      1.19 o 
  -6  -5  13       27.89       27.09      2.35 o 
  -5  -5  13       58.51       57.46      2.14 o 
  -4  -5  13       14.24       13.44      1.22 o 
  -3  -5  13       95.39      108.38      2.18 o 
  -2  -5  13       38.66       39.25      1.15 o 
  -1  -5  13       48.16       45.49      1.16 o 
   0  -5  13        1.28        1.44      0.33 o 
   1  -5  13        5.17        4.20      0.40 o 
   2  -5  13       19.10       18.69      0.86 o 
   3  -5  13       21.04       21.44      0.79 o 
   4  -5  13        1.01        0.76      0.32 o 
   5  -5  13       15.86       17.50      2.19 o 
   6  -5  13       28.88       35.35      2.42 o 
  -7  -4  13        6.24        4.16      0.99 o 
  -6  -4  13       23.79       23.42      1.85 o 
  -5  -4  13        8.32       10.23      0.98 o 
  -4  -4  13        6.16        7.02      0.83 o 
  -3  -4  13      214.40      216.54      3.55 o 
  -2  -4  13       18.56       21.59      0.76 o 
  -1  -4  13        0.09        0.16      0.17 o 
   0  -4  13      174.82      181.24      2.44 o 
   1  -4  13       63.29       59.62      1.34 o 
   2  -4  13       10.05       10.83      0.76 o 
   3  -4  13       20.16       21.89      0.79 o 
   4  -4  13        2.29        1.57      0.36 o 
   5  -4  13       10.05       10.17      1.11 o 
   6  -4  13       30.72       29.02      2.21 o 
  -7  -3  13        9.68       10.51      1.23 o 
  -6  -3  13        9.87        7.19      0.87 o 
  -5  -3  13       78.96       77.40      2.42 o 
  -4  -3  13       27.75       25.68      1.33 o 
  -3  -3  13      293.60      282.99      5.29 o 
  -2  -3  13      142.08      134.84      2.27 o 
  -1  -3  13        0.03        0.19      0.17 o 
   0  -3  13       46.11       43.20      0.97 o 
   1  -3  13       81.94       80.68      1.60 o 
   2  -3  13      225.96      231.84      5.20 o 
   3  -3  13      245.94      244.06      3.50 o 
   4  -3  13       58.63       58.92      1.54 o 
   5  -3  13        0.22        0.39      0.53 o 
   6  -3  13       15.39       15.62      1.72 o 
  -7  -2  13        4.46        2.74      0.79 o 
  -6  -2  13       22.20       19.02      1.24 o 
  -5  -2  13       44.98       46.34      1.83 o 
  -4  -2  13        7.38        8.52      1.05 o 
  -3  -2  13        0.26       -0.12      0.38 o 
  -2  -2  13       14.84       15.23      0.72 o 
  -1  -2  13      126.64      116.05      1.56 o 
   0  -2  13      138.19      142.71      2.32 o 
   1  -2  13      141.83      137.48      3.44 o 
   2  -2  13       69.41       70.88      1.53 o 
   3  -2  13       12.41       11.13      0.68 o 
   4  -2  13      187.60      187.94      3.04 o 
   5  -2  13        9.61        7.55      0.98 o 
   6  -2  13      172.78      155.91      5.35 o 
  -7  -1  13        6.77        7.08      1.01 o 
  -6  -1  13       48.38       45.32      1.88 o 
  -5  -1  13      107.64      105.93      2.85 o 
  -4  -1  13       18.82       20.60      1.00 o 
  -3  -1  13      182.15      173.60      3.56 o 
  -2  -1  13       53.37       60.06      1.27 o 
  -1  -1  13       32.75       33.06      1.84 o 
   0  -1  13      230.20      248.16      3.49 o 
   1  -1  13        0.73        0.67      0.30 o 
   2  -1  13        5.03        5.50      0.67 o 
   3  -1  13       16.08       14.31      0.75 o 
   4  -1  13       40.36       41.23      1.27 o 
   5  -1  13        1.41        2.24      0.68 o 
   6  -1  13       20.64       22.14      1.98 o 
  -7   0  13        0.05        0.40      0.50 o 
  -6   0  13      139.95      141.33      2.94 o 
  -5   0  13        4.12        3.42      0.57 o 
  -4   0  13       14.72       15.70      1.56 o 
  -3   0  13       76.07       75.09      2.81 o 
  -2   0  13       11.57       11.09      0.68 o 
  -1   0  13       70.87       64.99      1.14 o 
   0   0  13        1.01        1.88      0.62 o 
   1   0  13      238.71      240.52      3.47 o 
   2   0  13       58.94       57.53      2.48 o 
   3   0  13       64.56       63.87      1.54 o 
   4   0  13       34.37       34.70      1.18 o 
   5   0  13       22.51       22.00      2.00 o 
  -7   1  13       10.98        9.48      1.06 o 
  -6   1  13        0.52        0.42      0.42 o 
  -5   1  13        1.25        0.95      0.40 o 
  -4   1  13       90.82       85.64      2.08 o 
  -3   1  13       21.19       21.34      1.07 o 
  -2   1  13       39.36       39.66      0.93 o 
  -1   1  13       40.38       38.90      0.73 o 
   0   1  13        3.35        3.85      0.98 o 
   1   1  13      284.07      275.56      7.21 o 
   2   1  13        1.03        0.57      0.41 o 
   3   1  13        6.40        6.47      0.59 o 
   4   1  13        4.31        4.41      0.55 o 
   5   1  13       15.46       16.64      1.35 o 
  -7   2  13        0.20       -0.35      0.48 o 
  -6   2  13       53.50       49.60      2.37 o 
  -5   2  13       94.46       89.19      2.21 o 
  -4   2  13      253.29      233.51      4.27 o 
  -3   2  13       66.53       63.43      1.49 o 
  -2   2  13       79.10       69.75      1.28 o 
  -1   2  13       17.71       20.59      0.65 o 
   0   2  13      138.89      142.20      4.22 o 
   1   2  13      126.25      125.78      2.56 o 
   2   2  13      196.78      198.70      5.50 o 
   3   2  13       36.79       35.36      1.89 o 
   4   2  13        5.63        5.86      0.62 o 
   5   2  13      184.62      187.92      4.60 o 
  -7   3  13       15.95       19.11      1.46 o 
  -6   3  13       59.07       56.94      1.82 o 
  -5   3  13        0.25       -0.01      0.37 o 
  -4   3  13        3.79        2.51      0.56 o 
  -3   3  13       60.45       63.78      1.53 o 
  -2   3  13        8.79        9.26      0.53 o 
  -1   3  13      246.49      249.74      2.91 o 
   0   3  13      251.62      254.56      4.28 o 
   1   3  13        1.01        0.31      0.32 o 
   2   3  13       65.00       61.68      2.70 o 
   3   3  13        0.60        0.56      0.61 o 
   4   3  13       86.88       88.72      2.62 o 
   5   3  13       39.51       40.10      1.83 o 
  -7   4  13       20.65       22.08      1.61 o 
  -6   4  13       54.19       50.95      1.74 o 
  -5   4  13      192.75      196.33      3.73 o 
  -4   4  13        0.05       -0.01      0.30 o 
  -3   4  13      230.37      221.24      3.43 o 
  -2   4  13      110.64      113.14      1.78 o 
  -1   4  13       25.39       21.22      1.33 o 
   0   4  13      659.95      656.90     10.22 o 
   1   4  13       40.46       38.99      1.31 o 
   2   4  13       38.58       43.03      2.29 o 
   3   4  13       33.44       34.76      2.20 o 
   4   4  13        0.08       -0.19      0.63 o 
   5   4  13       17.00       14.56      1.74 o 
  -7   5  13        9.99       10.87      1.22 o 
  -6   5  13      151.30      162.20      4.89 o 
  -5   5  13        0.97        0.76      0.48 o 
  -4   5  13       30.67       27.83      1.11 o 
  -3   5  13       20.00       20.13      1.02 o 
  -2   5  13        8.98        9.41      1.14 o 
  -1   5  13        3.01        2.44      0.67 o 
   0   5  13       49.07       55.16      1.58 o 
   1   5  13       43.72       41.92      1.38 o 
   2   5  13       49.32       49.45      2.53 o 
   3   5  13        3.18        2.73      0.96 o 
   4   5  13       50.01       48.57      2.77 o 
  -7   6  13        8.40        7.38      1.12 o 
  -6   6  13       57.88       62.08      2.82 o 
  -5   6  13       44.55       48.08      1.76 o 
  -4   6  13      143.68      146.85      4.52 o 
  -3   6  13        0.91        1.15      0.43 o 
  -2   6  13      220.45      227.38      3.17 o 
  -1   6  13        7.57        6.09      0.86 o 
   0   6  13        6.12        5.83      0.60 o 
   1   6  13       34.03       34.60      1.28 o 
   2   6  13       73.30       65.97      3.00 o 
   3   6  13        2.23        2.78      0.97 o 
   4   6  13        2.69        2.91      1.12 o 
  -6   7  13       19.02       21.41      1.75 o 
  -5   7  13       10.14        8.38      1.01 o 
  -4   7  13        1.52        0.93      0.56 o 
  -3   7  13        1.23        1.41      0.39 o 
  -2   7  13       51.53       50.78      1.30 o 
  -1   7  13        4.57        4.52      0.82 o 
   0   7  13      117.80      126.53      3.38 o 
   1   7  13       42.56       43.17      1.46 o 
   2   7  13       23.31       29.07      2.04 o 
   3   7  13        2.41        3.56      1.07 o 
  -6   8  13        0.69        0.40      0.68 o 
  -5   8  13       14.17       13.07      1.55 o 
  -4   8  13        1.20        1.54      0.64 o 
  -3   8  13       21.74       25.28      1.12 o 
  -2   8  13       32.38       31.06      2.74 o 
  -1   8  13       12.73       16.26      1.35 o 
   0   8  13        0.09       -0.09      0.52 o 
   1   8  13        3.97        4.28      0.85 o 
   2   8  13       54.56       59.65      2.98 o 
   3   8  13        7.06        4.68      1.19 o 
  -5   9  13      152.62      168.07      5.59 o 
  -4   9  13        3.29        2.35      0.75 o 
  -3   9  13       20.74       20.94      1.79 o 
  -2   9  13        7.17        7.57      1.08 o 
  -1   9  13       37.83       39.26      2.11 o 
   0   9  13      149.56      155.75      4.58 o 
   1   9  13        1.92        1.71      0.49 o 
   2   9  13       11.19        9.37      1.42 o 
  -5  10  13        1.08        1.33      0.97 o 
  -4  10  13       35.77       31.26      2.38 o 
  -3  10  13       41.86       44.88      1.59 o 
  -2  10  13       30.04       32.11      1.98 o 
  -1  10  13      109.79      107.28      3.74 o 
   0  10  13       16.07       16.63      1.42 o 
   1  10  13        0.16       -0.62      0.68 o 
   2  10  13       94.57       95.18      3.84 o 
  -4  11  13        4.20        4.03      1.32 o 
  -3  11  13        0.11        0.98      0.79 o 
  -2  11  13       12.76       16.44      1.56 o 
  -1  11  13        5.56        3.35      0.89 o 
   0  11  13        4.32        4.57      0.95 o 
  -1 -14  14       25.87       26.40      1.75 o 
   1 -14  14        0.97        0.83      0.54 o 
  -2 -13  14        3.92        3.71      0.91 o 
  -1 -13  14       21.74       23.43      1.63 o 
   0 -13  14       35.34       40.28      2.03 o 
   1 -13  14       36.86       41.92      3.15 o 
   2 -13  14        0.53        1.18      0.84 o 
  -3 -12  14        2.60        4.11      1.00 o 
  -2 -12  14       13.36       14.48      1.41 o 
  -1 -12  14       23.19       21.79      2.43 o 
   0 -12  14       63.37       66.96      1.60 o 
   1 -12  14       15.72       14.53      1.00 o 
   2 -12  14        4.28        3.97      1.01 o 
   3 -12  14       71.63       70.52      3.24 o 
  -4 -11  14        3.01        1.78      0.88 o 
  -3 -11  14        0.98        1.19      0.74 o 
  -2 -11  14       18.05       17.15      1.11 o 
  -1 -11  14       29.17       33.20      1.26 o 
   0 -11  14       29.67       32.78      1.62 o 
   1 -11  14       75.62       73.43      1.87 o 
   2 -11  14       16.38       13.51      1.43 o 
   3 -11  14        3.09        2.27      0.89 o 
   4 -11  14       36.26       39.90      2.46 o 
  -5 -10  14       88.94       92.89      4.41 o 
  -4 -10  14        2.79        3.68      0.74 o 
  -3 -10  14        3.63        2.27      0.52 o 
  -2 -10  14       79.47       84.97      2.36 o 
  -1 -10  14       17.18       15.16      0.89 o 
   0 -10  14       43.05       43.15      1.22 o 
   1 -10  14       13.26       11.72      0.77 o 
   2 -10  14       10.10       10.29      1.01 o 
   3 -10  14       77.33       78.32      3.28 o 
   4 -10  14        4.53        3.86      1.07 o 
  -5  -9  14       20.63       23.20      2.19 o 
  -4  -9  14        0.23       -0.32      0.36 o 
  -3  -9  14      161.69      171.78      2.84 o 
  -2  -9  14       22.58       19.14      0.96 o 
  -1  -9  14       75.81       76.44      1.70 o 
   0  -9  14       74.08       75.78      2.33 o 
   1  -9  14       44.52       47.32      1.76 o 
   2  -9  14      141.10      140.96      6.57 o 
   3  -9  14       30.84       30.74      1.61 o 
   4  -9  14       37.73       33.14      2.81 o 
  -6  -8  14        7.75        6.89      1.38 o 
  -5  -8  14        5.92        4.89      1.20 o 
  -4  -8  14       23.24       22.39      1.47 o 
  -3  -8  14        6.65        4.85      0.56 o 
  -2  -8  14        0.03        0.10      0.27 o 
  -1  -8  14       20.42       24.74      0.92 o 
   0  -8  14        5.14        3.35      0.39 o 
   1  -8  14       44.31       44.21      1.04 o 
   2  -8  14        3.62        3.07      0.50 o 
   3  -8  14        0.99        0.67      0.51 o 
   4  -8  14      113.03      107.64      4.00 o 
   5  -8  14       15.80       19.05      2.01 o 
  -6  -7  14        1.51        1.07      0.77 o 
  -5  -7  14       42.47       45.09      2.04 o 
  -4  -7  14       22.24       19.41      1.38 o 
  -3  -7  14       15.44       16.92      0.97 o 
  -2  -7  14      111.44      117.12      1.93 o 
  -1  -7  14        0.03       -0.17      0.25 o 
   0  -7  14      121.23      118.09      1.91 o 
   1  -7  14        0.02       -0.12      0.24 o 
   2  -7  14        5.42        4.23      0.53 o 
   3  -7  14       31.94       31.63      1.23 o 
   4  -7  14        4.69        3.42      0.66 o 
   5  -7  14        4.76        4.68      1.19 o 
  -6  -6  14       12.51       15.34      1.65 o 
  -5  -6  14       13.57       11.66      1.14 o 
  -4  -6  14        6.78        6.21      0.90 o 
  -3  -6  14       63.62       62.52      1.44 o 
  -2  -6  14        4.68        4.10      0.46 o 
  -1  -6  14      172.91      180.85      2.30 o 
   0  -6  14       22.46       22.40      1.00 o 
   1  -6  14      145.07      146.65      2.47 o 
   2  -6  14       49.96       46.34      1.84 o 
   3  -6  14        0.44        0.39      0.55 o 
   4  -6  14      207.86      219.19      3.06 o 
   5  -6  14       23.15       23.52      1.59 o 
  -6  -5  14       20.23       21.46      1.81 o 
  -5  -5  14       33.66       32.89      3.62 o 
  -4  -5  14        1.11        0.56      0.49 o 
  -3  -5  14        8.61        8.71      0.59 o 
  -2  -5  14       17.18       23.28      0.83 o 
  -1  -5  14       13.14       15.29      0.70 o 
   0  -5  14        5.18        4.80      0.44 o 
   1  -5  14       36.91       34.83      1.03 o 
   2  -5  14        5.26        4.47      0.85 o 
   3  -5  14      110.01      112.02      3.36 o 
   4  -5  14        2.57        2.22      0.43 o 
   5  -5  14        0.65        0.89      0.83 o 
  -7  -4  14        3.76        5.37      1.14 o 
  -6  -4  14        6.37        5.92      1.08 o 
  -5  -4  14       93.90       90.00      2.77 o 
  -4  -4  14       15.29       15.70      1.18 o 
  -3  -4  14      475.33      493.16     10.39 o 
  -2  -4  14      154.99      152.51      2.36 o 
  -1  -4  14      316.29      310.58      3.73 o 
   0  -4  14      199.43      203.12      3.09 o 
   1  -4  14        1.22        1.68      0.33 o 
   2  -4  14       65.42       65.48      2.10 o 
   3  -4  14      274.07      263.22      5.53 o 
   4  -4  14       74.16       71.14      1.85 o 
   5  -4  14       22.11       23.83      2.56 o 
  -7  -3  14       70.79       67.97      2.99 o 
  -6  -3  14        9.29       10.39      1.80 o 
  -5  -3  14        7.37        7.13      0.89 o 
  -4  -3  14        0.77        1.10      0.74 o 
  -3  -3  14      227.78      215.97      4.49 o 
  -2  -3  14        7.19        6.44      0.74 o 
  -1  -3  14       17.48       22.41      0.68 o 
   0  -3  14        0.00        0.15      0.22 o 
   1  -3  14       54.98       53.98      1.30 o 
   2  -3  14       25.99       24.96      1.27 o 
   3  -3  14        1.56        1.74      0.65 o 
   4  -3  14      176.44      171.72      2.95 o 
   5  -3  14        1.10        0.89      0.61 o 
  -7  -2  14       63.19       67.87      2.91 o 
  -6  -2  14        9.27        8.25      0.94 o 
  -5  -2  14       61.11       57.65      2.17 o 
  -4  -2  14       58.01       56.63      2.05 o 
  -3  -2  14        2.68        4.40      0.72 o 
  -2  -2  14      278.86      276.16      4.06 o 
  -1  -2  14       40.03       37.44      1.41 o 
   0  -2  14       34.90       32.15      0.96 o 
   1  -2  14      363.81      381.29      5.07 o 
   2  -2  14       17.64       21.90      1.82 o 
   3  -2  14       29.97       29.14      1.18 o 
   4  -2  14       44.23       44.68      1.37 o 
   5  -2  14        1.00        0.68      0.59 o 
  -7  -1  14        0.50        0.03      0.57 o 
  -6  -1  14        0.07       -0.48      0.45 o 
  -5  -1  14       84.91       86.06      2.40 o 
  -4  -1  14       61.28       63.02      1.78 o 
  -3  -1  14       76.63       75.36      1.91 o 
  -2  -1  14        1.01        1.04      0.58 o 
  -1  -1  14        1.03        0.55      0.26 o 
   0  -1  14        1.69        2.88      0.39 o 
   1  -1  14        1.25        1.31      0.33 o 
   2  -1  14       64.88       63.98      2.08 o 
   3  -1  14        8.63        8.67      1.45 o 
   4  -1  14       54.08       54.57      1.53 o 
   5  -1  14        9.33       10.73      3.19 o 
  -7   0  14       17.21       17.75      1.48 o 
  -6   0  14       57.44       57.60      2.01 o 
  -5   0  14        0.87        0.63      0.42 o 
  -4   0  14       44.44       43.01      1.49 o 
  -3   0  14       16.69       15.51      0.91 o 
  -2   0  14       10.27       12.99      0.64 o 
  -1   0  14       88.81       81.66      1.76 o 
   0   0  14       55.54       57.43      1.54 o 
   1   0  14      113.21      114.12      2.40 o 
   2   0  14        3.18        2.42      0.56 o 
   3   0  14       54.81       51.43      1.96 o 
   4   0  14       33.93       34.28      1.38 o 
   5   0  14        0.09        0.28      0.58 o 
  -7   1  14        3.92        2.99      0.82 o 
  -6   1  14        4.90        4.14      0.64 o 
  -5   1  14        5.02        4.11      0.61 o 
  -4   1  14       37.17       34.93      1.53 o 
  -3   1  14      127.61      122.44      2.23 o 
  -2   1  14      220.43      220.50      3.36 o 
  -1   1  14       44.28       36.46      0.98 o 
   0   1  14        2.31        1.59      0.38 o 
   1   1  14       58.51       61.05      1.63 o 
   2   1  14        0.04       -0.50      0.43 o 
   3   1  14      306.85      304.17     12.96 o 
   4   1  14       73.05       75.97      2.09 o 
   5   1  14       10.18        8.98      1.02 o 
  -7   2  14       47.98       46.37      2.29 o 
  -6   2  14       22.95       21.74      1.18 o 
  -5   2  14        1.53        1.24      0.45 o 
  -4   2  14       21.10       24.51      1.02 o 
  -3   2  14      127.98      117.05      2.18 o 
  -2   2  14       34.52       36.16      0.94 o 
  -1   2  14        0.18       -0.66      0.33 o 
   0   2  14       59.19       58.13      1.59 o 
   1   2  14      100.85       98.95      2.40 o 
   2   2  14      110.86      117.29      3.96 o 
   3   2  14        0.39        0.50      0.67 o 
   4   2  14        8.75       11.97      1.44 o 
   5   2  14      111.84      120.41      4.80 o 
  -7   3  14       19.09       18.56      1.52 o 
  -6   3  14      105.89      116.35      2.76 o 
  -5   3  14        9.14        8.14      0.81 o 
  -4   3  14       71.58       70.15      1.77 o 
  -3   3  14        2.08        0.97      0.42 o 
  -2   3  14      117.94      113.03      1.79 o 
  -1   3  14       22.69       25.70      1.47 o 
   0   3  14        9.02        9.32      0.69 o 
   1   3  14      114.88      114.54      2.47 o 
   2   3  14       58.72       58.98      2.74 o 
   3   3  14        0.09       -0.97      0.50 o 
   4   3  14        2.81        1.66      0.85 o 
  -7   4  14       15.91       17.12      1.50 o 
  -6   4  14       15.05       14.92      1.46 o 
  -5   4  14      189.10      190.37      3.73 o 
  -4   4  14       40.26       42.37      1.57 o 
  -3   4  14       36.41       34.94      1.17 o 
  -2   4  14       41.56       42.89      1.06 o 
  -1   4  14      100.19       91.16      3.04 o 
   0   4  14       82.54       86.12      2.05 o 
   1   4  14      121.59      128.63      3.52 o 
   2   4  14      116.91      116.82      4.09 o 
   3   4  14      101.37       98.76      3.89 o 
   4   4  14       23.63       22.47      1.97 o 
  -6   5  14        3.50        2.86      0.92 o 
  -5   5  14        8.27        8.64      0.89 o 
  -4   5  14        1.37        1.38      0.52 o 
  -3   5  14        0.35        0.65      0.37 o 
  -2   5  14       10.08        9.44      0.58 o 
  -1   5  14        2.41        2.86      0.69 o 
   0   5  14      117.75      126.69      2.83 o 
   1   5  14        8.73        8.06      0.85 o 
   2   5  14       47.01       40.85      2.38 o 
   3   5  14       13.44       13.91      1.57 o 
   4   5  14       24.83       24.25      2.08 o 
  -6   6  14        0.94        1.52      0.74 o 
  -5   6  14       35.26       37.19      1.59 o 
  -4   6  14       25.79       24.99      1.62 o 
  -3   6  14       31.24       31.66      0.99 o 
  -2   6  14      106.78      109.74      2.93 o 
  -1   6  14        4.78        5.45      0.86 o 
   0   6  14        1.33        0.51      0.40 o 
   1   6  14      103.15      107.49      2.45 o 
   2   6  14       25.45       23.16      1.85 o 
   3   6  14        8.60        8.26      1.36 o 
  -6   7  14        5.90        3.43      1.05 o 
  -5   7  14        0.01        0.27      0.66 o 
  -4   7  14       29.73       32.37      2.58 o 
  -3   7  14       10.60        9.22      0.76 o 
  -2   7  14        6.42        4.66      0.89 o 
  -1   7  14       22.43       23.14      1.57 o 
   0   7  14        2.31        1.76      0.67 o 
   1   7  14      153.22      159.10      3.22 o 
   2   7  14       45.99       50.29      2.71 o 
   3   7  14        4.09        2.37      1.03 o 
  -5   8  14        0.01       -0.72      0.68 o 
  -4   8  14       32.59       35.61      2.03 o 
  -3   8  14        0.65       -0.12      0.60 o 
  -2   8  14       33.24       35.55      2.03 o 
  -1   8  14        0.33       -0.16      0.56 o 
   0   8  14        3.17        2.15      0.74 o 
   1   8  14        7.48        8.79      1.19 o 
   2   8  14       11.48        9.91      1.43 o 
  -5   9  14       72.47       71.04      3.53 o 
  -4   9  14       12.55       13.02      1.75 o 
  -3   9  14       44.10       46.80      1.60 o 
  -2   9  14        0.14        0.56      0.61 o 
  -1   9  14       33.30       31.20      1.94 o 
   0   9  14       47.70       46.18      2.26 o 
   1   9  14        0.05        0.44      0.74 o 
   2   9  14       85.36       91.33      3.78 o 
  -4  10  14        0.04       -0.59      0.80 o 
  -3  10  14        9.72        8.67      1.27 o 
  -2  10  14       10.24        9.14      1.21 o 
  -1  10  14        3.94        4.05      0.94 o 
   0  10  14       18.71       15.36      1.41 o 
  -2  11  14        3.47        1.68      0.83 o 
  -1  11  14       20.33       17.81      1.61 o 
  -2 -13  15        9.23        8.31      1.20 o 
  -1 -13  15        0.22        0.27      0.62 o 
   1 -13  15       22.75       26.73      1.90 o 
  -3 -12  15        6.24        3.29      0.97 o 
  -2 -12  15       13.30       13.36      1.36 o 
  -1 -12  15       87.13       95.38      3.36 o 
   0 -12  15       85.79       90.84      2.53 o 
   1 -12  15        4.15        3.11      0.89 o 
   2 -12  15      140.11      135.30      3.28 o 
  -4 -11  15      256.26      311.55      8.18 o 
  -3 -11  15       42.96       43.89      2.39 o 
  -2 -11  15        2.42        3.52      0.89 o 
  -1 -11  15        0.21       -0.07      0.42 o 
   0 -11  15       17.42       16.40      0.82 o 
   1 -11  15       38.51       38.20      2.14 o 
   2 -11  15        0.16        0.59      0.48 o 
   3 -11  15       45.52       39.91      2.43 o 
  -4 -10  15       36.84       38.30      1.79 o 
  -3 -10  15        5.35        5.39      1.04 o 
  -2 -10  15      124.33      127.75      2.73 o 
  -1 -10  15        1.41        0.43      0.38 o 
   0 -10  15      243.33      264.63      3.53 o 
   1 -10  15       17.01       15.02      1.16 o 
   2 -10  15        6.34        5.62      0.73 o 
   3 -10  15       55.23       57.05      2.85 o 
   4 -10  15       35.27       33.44      2.32 o 
  -5  -9  15        0.29        1.97      0.97 o 
  -4  -9  15        8.68        6.78      1.97 o 
  -3  -9  15       31.46       36.78      1.40 o 
  -2  -9  15        7.05        5.72      0.63 o 
  -1  -9  15       69.72       73.00      1.93 o 
   0  -9  15       13.09       11.79      0.70 o 
   1  -9  15        4.13        3.34      0.67 o 
   2  -9  15       29.23       30.66      1.52 o 
   3  -9  15        0.18       -0.11      0.46 o 
   4  -9  15       24.01       25.56      2.02 o 
  -5  -8  15       22.24       25.82      2.21 o 
  -4  -8  15       21.88       22.62      2.21 o 
  -3  -8  15        1.17        1.12      0.39 o 
  -2  -8  15        1.61        1.94      0.45 o 
  -1  -8  15       14.42       13.64      0.76 o 
   0  -8  15       10.11        9.29      0.84 o 
   1  -8  15       86.18       92.65      1.86 o 
   2  -8  15        7.31        6.07      0.64 o 
   3  -8  15       49.15       50.65      1.84 o 
   4  -8  15       10.81       10.66      1.01 o 
  -6  -7  15        0.17        0.38      0.73 o 
  -5  -7  15       26.65       31.27      2.28 o 
  -4  -7  15        0.61        0.72      0.59 o 
  -3  -7  15       95.34       98.33      1.98 o 
  -2  -7  15       11.53       11.09      0.75 o 
  -1  -7  15       22.72       24.71      0.93 o 
   0  -7  15      132.07      131.64      2.36 o 
   1  -7  15       12.40       11.79      0.67 o 
   2  -7  15       56.34       53.42      4.20 o 
   3  -7  15        1.92        1.93      0.71 o 
   4  -7  15        0.04       -0.23      0.47 o 
  -6  -6  15       40.80       37.31      2.47 o 
  -5  -6  15        0.30        0.97      0.78 o 
  -4  -6  15      196.05      209.22      4.73 o 
  -3  -6  15        4.78        4.92      0.51 o 
  -2  -6  15        0.21        0.67      0.56 o 
  -1  -6  15      101.20      105.93      2.20 o 
   0  -6  15       28.56       26.97      1.51 o 
   1  -6  15      184.51      195.61      3.09 o 
   2  -6  15       12.27       12.21      1.14 o 
   3  -6  15        9.09        8.10      0.94 o 
   4  -6  15      165.93      163.82      3.09 o 
   5  -6  15        9.82        8.47      1.48 o 
  -6  -5  15        4.94        2.53      0.95 o 
  -5  -5  15        1.21        1.35      0.77 o 
  -4  -5  15       59.07       69.05      2.43 o 
  -3  -5  15       21.10       24.77      2.02 o 
  -2  -5  15      145.80      154.04      3.04 o 
  -1  -5  15        0.50        0.27      0.38 o 
   0  -5  15       50.44       52.53      1.32 o 
   1  -5  15       31.14       30.69      1.07 o 
   2  -5  15        7.72        6.72      0.87 o 
   3  -5  15       18.38       18.21      1.25 o 
   4  -5  15       62.58       61.72      8.96 o 
   5  -5  15       80.38       78.32      3.78 o 
  -6  -4  15       95.05      109.24      4.11 o 
  -5  -4  15       15.80       14.02      1.19 o 
  -4  -4  15       92.61       91.76      2.81 o 
  -3  -4  15       42.24       46.59      2.14 o 
  -2  -4  15      103.01      101.21      2.13 o 
  -1  -4  15      192.85      189.15      3.61 o 
   0  -4  15       87.88       88.16      2.25 o 
   1  -4  15        4.96        4.29      0.46 o 
   2  -4  15       11.68       10.67      0.96 o 
   3  -4  15        4.39        6.28      0.86 o 
   4  -4  15        8.24        6.80      0.88 o 
   5  -4  15      100.43      104.98      4.37 o 
  -6  -3  15       52.20       54.09      2.72 o 
  -5  -3  15       29.74       26.84      2.02 o 
  -4  -3  15       10.43        9.78      1.25 o 
  -3  -3  15       14.67       19.35      0.93 o 
  -2  -3  15       49.41       51.62      1.53 o 
  -1  -3  15      111.64      116.14      2.69 o 
   0  -3  15       37.13       38.82      1.11 o 
   1  -3  15       57.72       64.04      1.48 o 
   2  -3  15        3.07        2.18      0.55 o 
   3  -3  15      114.22      116.70      9.92 o 
   4  -3  15        4.71        3.46      0.63 o 
   5  -3  15       22.47       24.51      2.10 o 
  -7  -2  15       21.43       24.30      1.79 o 
  -6  -2  15       14.10       15.32      1.49 o 
  -5  -2  15        1.16        1.81      0.60 o 
  -4  -2  15       12.72       15.18      1.18 o 
  -3  -2  15       58.50       59.63      1.59 o 
  -2  -2  15       27.13       23.17      0.96 o 
  -1  -2  15        0.02        0.13      0.28 o 
   0  -2  15        9.80        7.83      0.61 o 
   1  -2  15       99.45      107.52      2.04 o 
   2  -2  15       41.06       42.73      1.73 o 
   3  -2  15       34.62       34.47      1.65 o 
   4  -2  15       12.88       13.03      0.95 o 
   5  -2  15       35.61       40.89      2.65 o 
  -7  -1  15        2.53        3.08      0.85 o 
  -6  -1  15       16.93       15.60      1.50 o 
  -5  -1  15        5.78        5.97      0.88 o 
  -4  -1  15        5.74        5.62      0.84 o 
  -3  -1  15       28.67       27.46      2.68 o 
  -2  -1  15       43.89       41.01      1.28 o 
  -1  -1  15       65.59       66.61      2.44 o 
   0  -1  15       38.04       35.11      1.21 o 
   1  -1  15       54.04       58.24      1.59 o 
   2  -1  15        2.99        1.65      1.00 o 
   3  -1  15       70.84       67.66      4.54 o 
   4  -1  15       65.06       65.80      2.45 o 
   5  -1  15        4.22        4.00      0.81 o 
  -7   0  15       22.34       22.14      1.68 o 
  -6   0  15       28.62       25.71      1.82 o 
  -5   0  15        0.16        1.06      0.45 o 
  -4   0  15       53.09       57.14      1.77 o 
  -3   0  15        0.86        0.17      0.61 o 
  -2   0  15       48.79       46.08      1.18 o 
  -1   0  15       54.06       46.48      1.98 o 
   0   0  15       62.61       60.35      1.62 o 
   1   0  15       92.43       93.75      3.47 o 
   2   0  15        0.46        0.73      0.57 o 
   3   0  15        2.13        2.77      0.68 o 
   4   0  15       38.48       34.34      1.78 o 
   5   0  15       19.99       18.69      1.45 o 
  -7   1  15        0.13       -0.09      0.58 o 
  -6   1  15       46.97       45.27      2.42 o 
  -5   1  15        0.55        0.22      0.39 o 
  -4   1  15       42.10       43.51      1.36 o 
  -3   1  15        0.05        0.33      0.32 o 
  -2   1  15      106.94      103.84      1.71 o 
  -1   1  15       55.57       57.15      2.27 o 
   0   1  15       46.98       45.83      1.40 o 
   1   1  15        0.22       -0.16      0.55 o 
   2   1  15        7.46        7.26      1.07 o 
   3   1  15       38.82       40.08      2.32 o 
   4   1  15       20.38       19.87      1.78 o 
  -7   2  15       14.39       12.81      1.37 o 
  -6   2  15       56.52       59.58      2.80 o 
  -5   2  15        3.44        3.52      0.62 o 
  -4   2  15       16.98       18.36      1.06 o 
  -3   2  15        2.88        3.42      0.50 o 
  -2   2  15        2.22        2.83      0.47 o 
  -1   2  15       39.19       39.35      1.87 o 
   0   2  15       27.58       25.99      1.08 o 
   1   2  15       12.12       11.22      0.76 o 
   2   2  15        2.46        3.23      0.88 o 
   3   2  15       33.40       33.85      2.17 o 
   4   2  15        1.90        1.90      0.92 o 
  -6   3  15       14.19       18.08      1.59 o 
  -5   3  15       35.55       33.59      1.47 o 
  -4   3  15       30.61       31.92      1.36 o 
  -3   3  15       18.43       20.14      0.77 o 
  -2   3  15       49.23       46.06      1.90 o 
  -1   3  15       64.62       61.37      2.43 o 
   0   3  15       23.57       22.27      1.02 o 
   1   3  15       37.10       37.23      1.92 o 
   2   3  15        2.11        1.11      0.74 o 
   3   3  15       24.58       23.93      1.93 o 
   4   3  15       19.60       15.63      1.72 o 
  -6   4  15        3.63        3.53      0.92 o 
  -5   4  15        4.18        4.55      0.90 o 
  -4   4  15        5.05        4.27      0.69 o 
  -3   4  15       56.84       59.73      1.33 o 
  -2   4  15        7.59        7.15      0.65 o 
  -1   4  15       82.64       86.96      3.05 o 
   0   4  15        7.74        4.98      0.59 o 
   1   4  15        3.68        3.76      0.54 o 
   2   4  15       33.74       34.29      2.17 o 
   3   4  15       51.38       48.66      2.68 o 
   4   4  15        5.76        6.50      1.32 o 
  -6   5  15        2.44        2.38      0.85 o 
  -5   5  15        4.10        5.27      0.96 o 
  -4   5  15        4.07        2.00      0.59 o 
  -3   5  15       86.60       90.00      2.46 o 
  -2   5  15        1.40        0.30      0.57 o 
  -1   5  15       21.22       21.28      1.47 o 
   0   5  15      142.83      150.66      3.00 o 
   1   5  15       10.63       10.18      0.77 o 
   2   5  15        6.83        3.89      1.03 o 
   3   5  15       19.73       16.79      1.74 o 
  -6   6  15       27.81       26.30      2.01 o 
  -5   6  15       39.20       37.29      2.40 o 
  -4   6  15       11.14       11.20      0.98 o 
  -3   6  15      213.40      230.06      3.51 o 
  -2   6  15       19.90       19.08      1.50 o 
  -1   6  15       20.85       21.29      1.52 o 
   0   6  15       13.58       12.38      1.19 o 
   1   6  15       11.68        9.34      1.39 o 
   2   6  15        6.00        7.93      1.31 o 
   3   6  15        2.32        1.90      0.94 o 
  -5   7  15        4.99        5.45      1.22 o 
  -4   7  15        2.44        1.95      0.62 o 
  -3   7  15        0.07       -0.34      0.33 o 
  -2   7  15       26.66       26.44      1.77 o 
  -1   7  15       41.70       46.78      2.28 o 
   0   7  15        0.43       -0.27      0.53 o 
   1   7  15       89.57       98.51      3.60 o 
   2   7  15       32.50       28.86      2.16 o 
  -5   8  15        0.92       -1.13      0.73 o 
  -4   8  15       21.09       21.00      2.03 o 
  -3   8  15        4.43        3.05      0.69 o 
  -2   8  15       37.08       39.64      2.20 o 
  -1   8  15        9.95        8.69      1.15 o 
   0   8  15       27.08       24.11      1.65 o 
   1   8  15        1.55        1.05      0.81 o 
   2   8  15       23.08       24.15      2.05 o 
  -4   9  15       33.18       33.94      2.52 o 
  -3   9  15       45.17       47.29      2.50 o 
  -2   9  15        4.81        5.56      1.03 o 
  -1   9  15      103.88      110.10      3.87 o 
   0   9  15        0.02       -0.16      0.62 o 
  -3  10  15        1.30        2.13      0.90 o 
  -2  10  15        1.27        0.93      0.77 o 
  -1  10  15       23.63       21.46      1.70 o 
  -2 -12  16       15.95       13.68      1.44 o 
  -1 -12  16       97.17       98.97      3.49 o 
   1 -12  16        7.07        4.01      0.97 o 
   2 -12  16       74.06       72.42      3.83 o 
  -3 -11  16       20.50       19.51      1.71 o 
  -2 -11  16        7.85        9.39      1.22 o 
  -1 -11  16        0.73        0.74      0.64 o 
   0 -11  16        2.35        2.70      0.81 o 
   1 -11  16        0.38        1.50      0.77 o 
   2 -11  16        6.88        5.03      1.09 o 
  -4 -10  16        1.63        1.19      0.86 o 
  -3 -10  16       27.21       30.64      2.02 o 
  -2 -10  16       15.94       20.20      1.34 o 
  -1 -10  16        1.33        0.87      0.42 o 
   0 -10  16      162.89      168.85      3.25 o 
   1 -10  16        2.88        1.89      0.79 o 
   2 -10  16        9.50        8.73      1.25 o 
   3 -10  16        2.71        4.02      0.74 o 
  -4  -9  16       20.22       23.58      2.18 o 
  -3  -9  16        4.94        5.67      0.84 o 
  -2  -9  16       10.43       10.10      0.81 o 
  -1  -9  16        0.34       -0.10      0.36 o 
   0  -9  16       19.32       18.60      0.86 o 
   1  -9  16       25.27       23.23      1.36 o 
   2  -9  16       29.36       26.23      1.87 o 
   3  -9  16       43.17       39.76      4.02 o 
  -5  -8  16       48.65       48.24      3.03 o 
  -4  -8  16        1.21        0.37      0.62 o 
  -3  -8  16        0.09       -0.03      0.41 o 
  -2  -8  16       13.81       15.44      1.39 o 
  -1  -8  16        0.01        0.28      0.36 o 
   0  -8  16       43.79       44.50      1.28 o 
   1  -8  16        4.50        2.17      0.79 o 
   2  -8  16        0.09        0.21      0.49 o 
   3  -8  16       25.84       26.47      1.96 o 
   4  -8  16       14.83       15.51      1.30 o 
  -5  -7  16        2.13        2.00      0.97 o 
  -4  -7  16        0.29        0.97      0.58 o 
  -3  -7  16      227.75      254.38      3.94 o 
  -2  -7  16        7.49        6.79      0.67 o 
  -1  -7  16       99.81      101.49      2.23 o 
   0  -7  16        1.16        0.42      0.32 o 
   1  -7  16       24.69       22.16      1.60 o 
   2  -7  16      137.96      142.94      7.51 o 
   3  -7  16        0.92        0.46      0.72 o 
   4  -7  16       34.79       35.04      2.33 o 
  -6  -6  16       12.27       13.16      1.68 o 
  -5  -6  16        7.22        9.67      1.48 o 
  -4  -6  16       65.54       70.83      2.57 o 
  -3  -6  16       14.66       13.38      0.87 o 
  -2  -6  16        1.16        0.61      0.35 o 
  -1  -6  16       31.14       33.31      1.39 o 
   0  -6  16        3.80        5.05      1.18 o 
   1  -6  16       81.98       87.25      3.66 o 
   2  -6  16       13.53       12.05      1.04 o 
   3  -6  16       49.45       52.92      2.68 o 
   4  -6  16        6.98        5.50      1.16 o 
  -6  -5  16        2.23        3.31      1.06 o 
  -5  -5  16        1.62        1.84      0.95 o 
  -4  -5  16        0.41        0.43      0.54 o 
  -3  -5  16       15.81       16.80      0.93 o 
  -2  -5  16       15.28       13.28      1.34 o 
  -1  -5  16       10.66       13.14      0.78 o 
   0  -5  16       67.11       68.33      1.89 o 
   1  -5  16       13.26       16.04      1.35 o 
   2  -5  16        0.17        0.37      0.44 o 
   3  -5  16        4.99        3.13      0.74 o 
   4  -5  16       11.87       12.95      1.52 o 
  -6  -4  16       21.18       17.43      1.76 o 
  -5  -4  16        4.44        3.57      1.02 o 
  -4  -4  16       78.29       79.51      3.46 o 
  -3  -4  16       41.47       43.92      1.42 o 
  -2  -4  16       14.69       14.05      1.16 o 
  -1  -4  16        0.25        0.56      0.47 o 
   0  -4  16       71.06       74.43      1.94 o 
   1  -4  16       70.36       73.53      1.73 o 
   2  -4  16       53.86       53.87      2.01 o 
   3  -4  16       72.75       72.01      4.95 o 
   4  -4  16        3.36        3.81      1.01 o 
  -6  -3  16        8.29        8.55      1.30 o 
  -5  -3  16        3.85        4.09      0.80 o 
  -4  -3  16        9.01        8.78      1.02 o 
  -3  -3  16        0.99        1.26      0.43 o 
  -2  -3  16        1.22        1.87      0.42 o 
  -1  -3  16       55.27       51.38      2.16 o 
   0  -3  16       71.01       74.41      1.86 o 
   1  -3  16        0.46        0.25      0.30 o 
   2  -3  16        1.17        0.46      0.48 o 
   3  -3  16       81.43       73.61      3.74 o 
   4  -3  16        0.86        1.50      0.79 o 
  -6  -2  16       15.69       17.16      1.64 o 
  -5  -2  16       16.49       13.87      1.21 o 
  -4  -2  16       26.98       28.25      1.56 o 
  -3  -2  16      110.31      116.53      2.42 o 
  -2  -2  16       18.28       19.46      0.93 o 
  -1  -2  16       12.19       11.52      1.04 o 
   0  -2  16      149.46      152.42      2.98 o 
   1  -2  16        6.95        6.95      0.61 o 
   2  -2  16       11.38       11.67      1.62 o 
   3  -2  16        2.13        3.62      1.18 o 
   4  -2  16        0.56        0.65      0.72 o 
  -6  -1  16       31.10       35.51      2.18 o 
  -5  -1  16       55.65       57.87      2.27 o 
  -4  -1  16       20.78       22.70      1.45 o 
  -3  -1  16        1.26        0.68      0.39 o 
  -2  -1  16       32.99       27.95      1.09 o 
  -1  -1  16        5.18        6.21      0.84 o 
   0  -1  16       63.51       61.26      4.06 o 
   1  -1  16      146.93      143.61      3.06 o 
   2  -1  16        0.02       -0.09      0.56 o 
   3  -1  16       44.57       43.53      2.42 o 
   4  -1  16       34.78       31.62      2.17 o 
  -6   0  16        3.31        3.38      0.92 o 
  -5   0  16       12.69       15.33      1.05 o 
  -4   0  16       23.28       23.08      1.18 o 
  -3   0  16        9.84       10.53      0.80 o 
  -2   0  16       24.43       27.68      1.15 o 
  -1   0  16        4.72        3.37      0.68 o 
   0   0  16       35.02       33.01      1.80 o 
   1   0  16       40.65       39.77      1.33 o 
   2   0  16       18.21       17.98      1.56 o 
   3   0  16        2.37        1.15      0.76 o 
   4   0  16        1.34        1.25      0.82 o 
  -6   1  16       16.78       14.27      1.50 o 
  -5   1  16        0.55        0.97      0.50 o 
  -4   1  16      104.58      104.84      3.44 o 
  -3   1  16       22.24       24.29      0.85 o 
  -2   1  16        9.85        7.69      0.59 o 
  -1   1  16        2.45        1.71      0.59 o 
   0   1  16       39.97       44.67      1.43 o 
   1   1  16       68.61       69.70      2.09 o 
   2   1  16       75.33       68.56      3.03 o 
   3   1  16       21.59       20.15      1.75 o 
   4   1  16       12.20       12.80      1.57 o 
  -6   2  16       18.28       20.14      1.72 o 
  -5   2  16       17.86       20.35      1.54 o 
  -4   2  16        0.52       -0.04      0.41 o 
  -3   2  16       34.66       31.18      0.97 o 
  -2   2  16        1.87        1.14      0.77 o 
  -1   2  16        2.09        2.55      0.66 o 
   0   2  16      145.84      157.51      9.53 o 
   1   2  16        1.93        1.61      0.45 o 
   2   2  16        0.01        0.41      0.71 o 
   3   2  16        5.06        4.70      1.10 o 
   4   2  16        4.80        3.51      1.11 o 
  -6   3  16       53.21       58.06      2.88 o 
  -5   3  16        9.38        8.23      1.73 o 
  -4   3  16        9.29        7.85      0.83 o 
  -3   3  16       70.39       70.58      1.49 o 
  -2   3  16      134.19      140.21      4.21 o 
  -1   3  16       81.05       76.29      2.82 o 
   0   3  16      307.41      318.09      8.42 o 
   1   3  16      164.79      168.31      3.30 o 
   2   3  16        4.21        2.14      0.85 o 
   3   3  16       16.07       10.55      1.42 o 
  -6   4  16       62.94       64.51      3.05 o 
  -5   4  16       71.81       75.43      3.38 o 
  -4   4  16        0.68        1.20      0.56 o 
  -3   4  16       14.54       16.74      1.17 o 
  -2   4  16       17.95       17.34      1.38 o 
  -1   4  16        0.57        1.00      0.58 o 
   0   4  16       11.19       10.33      1.10 o 
   1   4  16       72.69       74.65      1.96 o 
   2   4  16      102.86      107.32      4.05 o 
   3   4  16       19.14       17.69      1.78 o 
  -6   5  16        4.23        3.22      1.02 o 
  -5   5  16       57.32       57.78      2.98 o 
  -4   5  16        6.25        6.29      0.84 o 
  -3   5  16       37.70       39.40      1.29 o 
  -2   5  16       94.75       96.66      3.44 o 
  -1   5  16       14.14       13.00      1.24 o 
   0   5  16       84.66       86.43      3.06 o 
   1   5  16       13.62       13.08      0.86 o 
   2   5  16        5.47        5.50      1.14 o 
   3   5  16        4.51        3.74      1.14 o 
  -5   6  16       47.10       45.19      2.71 o 
  -4   6  16        2.24        2.20      0.73 o 
  -3   6  16       72.53       75.31      2.31 o 
  -2   6  16       29.08       31.54      1.91 o 
  -1   6  16        3.58        3.73      0.85 o 
   0   6  16       27.54       27.16      1.69 o 
   1   6  16        6.83        7.81      1.18 o 
   2   6  16        7.85        6.50      1.27 o 
  -5   7  16       16.64       15.39      1.82 o 
  -4   7  16        1.34        1.90      0.94 o 
  -3   7  16        0.55        0.65      0.66 o 
  -2   7  16        4.73        4.10      0.93 o 
  -1   7  16       19.11       19.10      1.53 o 
   0   7  16       51.09       47.63      2.27 o 
   1   7  16       55.30       63.17      2.77 o 
  -4   8  16        3.82        2.28      1.11 o 
  -3   8  16       10.07        8.57      1.25 o 
  -2   8  16       41.16       47.81      2.50 o 
  -1   8  16       17.84       19.17      1.60 o 
   0   8  16        4.20        5.72      0.99 o 
  -3   9  16        9.54        7.38      1.23 o 
  -2   9  16        0.24        0.45      0.69 o 
  -1   9  16       28.29       27.04      1.86 o 
  -2 -11  17        0.04       -0.19      0.62 o 
  -1 -11  17       26.63       25.00      1.72 o 
   0 -11  17        1.91        1.62      0.63 o 
   1 -11  17        0.19        0.35      0.68 o 
  -3 -10  17       12.12       13.60      1.44 o 
  -2 -10  17       14.96       17.33      1.51 o 
  -1 -10  17       82.91       86.81      2.51 o 
   0 -10  17       32.82       34.76      1.75 o 
   1 -10  17        1.04        0.45      0.68 o 
   2 -10  17       28.15       23.75      1.85 o 
  -4  -9  17       29.00       33.72      2.22 o 
  -3  -9  17        0.62        0.38      0.64 o 
  -2  -9  17       69.91       77.31      4.95 o 
  -1  -9  17       11.92       12.60      1.21 o 
   0  -9  17        7.85        8.23      0.68 o 
   1  -9  17        4.98        4.52      0.95 o 
   2  -9  17        0.06       -0.23      0.65 o 
   3  -9  17       65.16       62.63      3.07 o 
  -4  -8  17        0.61        0.30      0.55 o 
  -3  -8  17        0.98        0.53      0.67 o 
  -2  -8  17       12.63       10.13      0.83 o 
  -1  -8  17        2.24        1.92      0.58 o 
   0  -8  17      102.08      109.60      2.57 o 
   1  -8  17        2.64        1.77      0.62 o 
   2  -8  17        1.25        1.86      0.82 o 
   3  -8  17        0.97        1.09      0.80 o 
  -5  -7  17       14.22       14.05      1.85 o 
  -4  -7  17        0.79        0.89      1.31 o 
  -3  -7  17       64.45       66.35      2.25 o 
  -2  -7  17       10.10        9.88      0.99 o 
  -1  -7  17      130.25      137.95      8.76 o 
   0  -7  17        8.17        9.34      0.64 o 
   1  -7  17        5.64        4.14      0.73 o 
   2  -7  17        0.18        0.23      0.59 o 
   3  -7  17        1.63        1.56      0.84 o 
  -5  -6  17       25.80       25.71      2.21 o 
  -4  -6  17        2.28        1.97      0.96 o 
  -3  -6  17        2.67        1.87      0.52 o 
  -2  -6  17        4.18        3.37      0.62 o 
  -1  -6  17       15.48       14.52      1.01 o 
   0  -6  17        0.72        0.58      0.33 o 
   1  -6  17       13.68       15.18      1.12 o 
   2  -6  17       29.05       26.75      1.49 o 
   3  -6  17       60.11       57.89      2.83 o 
   4  -6  17       13.42       12.60      1.57 o 
  -5  -5  17        0.90        0.74      0.85 o 
  -4  -5  17        7.29        5.30      0.95 o 
  -3  -5  17       71.69       72.15      2.98 o 
  -2  -5  17        3.43        3.34      0.63 o 
  -1  -5  17       99.74      100.24      3.35 o 
   0  -5  17        2.63        2.12      0.41 o 
   1  -5  17        5.14        5.95      0.54 o 
   2  -5  17       46.57       45.57      2.41 o 
   3  -5  17       13.73       12.28      1.40 o 
   4  -5  17      110.91       98.96      3.97 o 
  -6  -4  17        0.91        0.21      0.74 o 
  -5  -4  17        0.02        0.90      0.81 o 
  -4  -4  17      162.49      175.41      4.34 o 
  -3  -4  17        0.61        0.36      0.39 o 
  -2  -4  17      187.81      190.20      7.54 o 
  -1  -4  17        0.65        0.98      0.60 o 
   0  -4  17       10.17        7.49      0.66 o 
   1  -4  17       49.76       50.43      1.34 o 
   2  -4  17       12.87       11.68      1.06 o 
   3  -4  17       22.38       23.28      1.83 o 
   4  -4  17       56.12       51.54      2.80 o 
  -6  -3  17        5.74        4.60      1.10 o 
  -5  -3  17        9.46       11.71      1.51 o 
  -4  -3  17        6.17        3.75      0.83 o 
  -3  -3  17        2.21        1.44      0.44 o 
  -2  -3  17      126.39      129.18      6.64 o 
  -1  -3  17        7.68        6.20      0.87 o 
   0  -3  17      188.25      194.44      3.58 o 
   1  -3  17       22.95       22.75      2.30 o 
   2  -3  17      100.07      107.71      3.03 o 
   3  -3  17       43.05       41.99      2.43 o 
   4  -3  17        0.39        0.43      0.78 o 
  -6  -2  17       12.33       13.99      1.60 o 
  -5  -2  17       27.53       30.58      2.19 o 
  -4  -2  17      120.13      119.94      3.98 o 
  -3  -2  17       67.58       70.61      1.86 o 
  -2  -2  17        4.78        7.90      0.81 o 
  -1  -2  17       11.00       10.31      1.07 o 
   0  -2  17       10.25        9.00      0.72 o 
   1  -2  17       34.72       36.40      1.26 o 
   2  -2  17       31.65       30.29      1.99 o 
   3  -2  17        0.58       -0.41      0.61 o 
   4  -2  17       16.38       17.15      1.73 o 
  -6  -1  17       10.99        8.72      1.34 o 
  -5  -1  17       13.00       14.33      1.60 o 
  -4  -1  17       27.73       25.86      1.59 o 
  -3  -1  17       18.80       19.84      1.01 o 
  -2  -1  17       43.34       44.05      2.15 o 
  -1  -1  17        1.01        1.04      0.52 o 
   0  -1  17       88.03       92.44      2.16 o 
   1  -1  17       65.09       66.91      1.79 o 
   2  -1  17       30.25       29.82      1.99 o 
   3  -1  17      105.22      103.05      3.99 o 
   4  -1  17        5.79        6.96      1.28 o 
  -6   0  17        1.34        1.38      0.84 o 
  -5   0  17        3.67        3.33      1.02 o 
  -4   0  17       16.22       19.90      1.74 o 
  -3   0  17       55.62       53.35      1.42 o 
  -2   0  17       26.49       26.53      1.69 o 
  -1   0  17        8.60        8.34      0.97 o 
   0   0  17        7.65        7.00      1.17 o 
   1   0  17       17.22       16.54      0.91 o 
   2   0  17       11.91       10.48      1.30 o 
   3   0  17       12.33        9.57      1.35 o 
  -6   1  17        7.54        8.04      1.31 o 
  -5   1  17       23.96       26.24      2.07 o 
  -4   1  17       80.15       85.67      3.49 o 
  -3   1  17       12.54        8.75      0.68 o 
  -2   1  17      141.36      142.54      4.28 o 
  -1   1  17        3.46        3.27      0.76 o 
   0   1  17        0.01       -0.42      0.35 o 
   1   1  17       42.26       45.15      1.46 o 
   2   1  17       20.10       17.78      1.64 o 
   3   1  17        8.75        7.72      1.29 o 
  -6   2  17       12.53       17.65      1.76 o 
  -5   2  17        6.02        6.75      1.27 o 
  -4   2  17        8.63        8.41      0.91 o 
  -3   2  17        6.72        6.09      0.61 o 
  -2   2  17       74.20       69.42      2.76 o 
  -1   2  17        3.50        4.44      0.83 o 
   0   2  17       53.95       58.95      1.94 o 
   1   2  17       60.77       58.85      2.31 o 
   2   2  17      159.97      157.24      5.08 o 
   3   2  17        0.63        0.96      0.85 o 
  -5   3  17      132.86      147.51      5.11 o 
  -4   3  17      175.87      189.24      3.81 o 
  -3   3  17       31.83       30.03      1.11 o 
  -2   3  17       13.31       10.56      1.19 o 
  -1   3  17        1.07        0.87      0.62 o 
   0   3  17      164.59      170.62      4.77 o 
   1   3  17        3.48        2.40      0.51 o 
   2   3  17       48.19       51.42      2.74 o 
   3   3  17        6.99        4.72      1.13 o 
  -5   4  17        4.15        4.39      1.21 o 
  -4   4  17       18.09       16.59      1.18 o 
  -3   4  17        0.14        0.18      0.46 o 
  -2   4  17       11.46        8.51      1.10 o 
  -1   4  17        8.16       10.10      1.15 o 
   0   4  17       12.01       12.39      1.20 o 
   1   4  17       17.92       17.29      1.54 o 
   2   4  17        0.41       -0.75      0.71 o 
  -5   5  17        6.32        6.66      1.29 o 
  -4   5  17        0.12        0.21      0.77 o 
  -3   5  17        4.01        2.90      0.86 o 
  -2   5  17       58.24       57.72      2.62 o 
  -1   5  17        4.47        4.45      0.89 o 
   0   5  17        0.01       -0.62      0.50 o 
   1   5  17       10.19       10.27      1.31 o 
   2   5  17        0.79        1.12      0.88 o 
  -4   6  17       16.39       19.17      1.96 o 
  -3   6  17        6.99        6.32      1.08 o 
  -2   6  17        0.74        1.27      0.70 o 
  -1   6  17        4.23        4.31      0.93 o 
   0   6  17        0.06       -0.21      0.55 o 
   1   6  17       17.32       18.07      1.62 o 
  -4   7  17        0.24       -0.35      0.80 o 
  -3   7  17       27.11       28.38      1.98 o 
  -2   7  17        1.37        0.91      0.73 o 
  -1   7  17       19.91       19.26      1.58 o 
   0   7  17       22.33       19.50      1.50 o 
  -2   8  17        0.80        0.61      0.71 o 
  -1   8  17        6.18        4.37      0.98 o 
  -2 -10  18        1.96        1.86      0.80 o 
  -1 -10  18      179.57      182.70      5.17 o 
   0 -10  18        1.81        1.80      0.65 o 
   1 -10  18       31.70       34.28      2.05 o 
  -3  -9  18        1.53        1.30      0.78 o 
  -2  -9  18        9.26       10.04      1.27 o 
  -1  -9  18        2.76        3.01      0.80 o 
   0  -9  18       12.81       14.74      1.21 o 
   1  -9  18       16.76       14.90      1.43 o 
   2  -9  18        2.66        1.15      0.80 o 
  -4  -8  18       12.37       13.15      1.50 o 
  -3  -8  18        2.18        1.40      0.75 o 
  -2  -8  18        0.03       -0.10      0.57 o 
  -1  -8  18        2.07        0.48      0.51 o 
   0  -8  18       38.88       35.22      1.79 o 
   1  -8  18        6.09        5.45      1.03 o 
   2  -8  18        7.63        7.57      1.20 o 
  -4  -7  18       84.34       96.61      2.86 o 
  -3  -7  18        0.86        0.38      0.61 o 
  -2  -7  18       43.86       42.67      1.75 o 
  -1  -7  18       53.68       55.75      2.45 o 
   0  -7  18       21.26       22.32      1.22 o 
   1  -7  18      101.09      110.85      3.82 o 
   2  -7  18        2.16        2.65      0.89 o 
   3  -7  18       28.81       26.53      2.00 o 
  -4  -6  18        0.43        0.41      0.56 o 
  -3  -6  18        1.30        1.47      0.58 o 
  -2  -6  18        1.24        1.48      0.54 o 
  -1  -6  18        0.07       -0.62      0.55 o 
   0  -6  18       42.34       43.03      1.27 o 
   1  -6  18       10.21        9.76      2.90 o 
   2  -6  18       26.25       21.09      1.73 o 
   3  -6  18       23.97       24.54      1.94 o 
  -5  -5  18       26.34       33.53      2.51 o 
  -4  -5  18       34.48       40.86      2.71 o 
  -3  -5  18       79.97       81.23      2.53 o 
  -2  -5  18        6.73        6.22      0.78 o 
  -1  -5  18      474.48      471.22     10.49 o 
   0  -5  18       23.42       27.50      1.14 o 
   1  -5  18        1.44        1.48      0.74 o 
   2  -5  18        0.52        0.84      0.73 o 
   3  -5  18       24.27       24.89      1.96 o 
  -5  -4  18        0.38        0.87      0.97 o 
  -4  -4  18       73.08       80.87      3.78 o 
  -3  -4  18        0.04        0.24      0.41 o 
  -2  -4  18        0.57        1.26      0.64 o 
  -1  -4  18       41.79       34.09      1.88 o 
   0  -4  18       18.15       18.11      1.30 o 
   1  -4  18      107.36      113.26      3.86 o 
   2  -4  18        2.14        2.28      0.85 o 
   3  -4  18      107.78      112.49      4.23 o 
  -5  -3  18        2.47        2.63      1.07 o 
  -4  -3  18        0.74        0.54      0.86 o 
  -3  -3  18       25.43       28.54      1.74 o 
  -2  -3  18        1.07        1.91      0.71 o 
  -1  -3  18        1.73        1.49      0.63 o 
   0  -3  18       58.23       59.90      1.69 o 
   1  -3  18        3.82        2.03      0.81 o 
   2  -3  18        0.59        1.18      0.79 o 
   3  -3  18        7.81        7.97      1.30 o 
  -5  -2  18        0.29        0.50      0.77 o 
  -4  -2  18       22.77       24.30      1.61 o 
  -3  -2  18       47.57       51.29      1.63 o 
  -2  -2  18       14.02       12.27      1.22 o 
  -1  -2  18       13.49       12.64      1.18 o 
   0  -2  18        7.35        7.08      0.68 o 
   1  -2  18        0.02        0.16      0.61 o 
   2  -2  18        4.19        3.56      0.97 o 
   3  -2  18        6.97        5.16      1.14 o 
  -5  -1  18       15.08       18.94      1.88 o 
  -4  -1  18        1.02        0.46      0.60 o 
  -3  -1  18        2.09        1.42      0.49 o 
  -2  -1  18       15.01       13.03      1.25 o 
  -1  -1  18        5.48        3.77      0.80 o 
   0  -1  18      132.21      144.25      5.83 o 
   1  -1  18        6.98        6.77      1.09 o 
   2  -1  18        9.25        8.09      1.21 o 
   3  -1  18       20.36       18.98      1.79 o 
  -5   0  18        0.02        0.11      0.77 o 
  -4   0  18        0.01       -0.15      0.55 o 
  -3   0  18       44.80       49.43      1.62 o 
  -2   0  18       16.42       17.04      1.42 o 
  -1   0  18       75.68       78.68      2.97 o 
   0   0  18        0.08        0.48      0.62 o 
   1   0  18        0.91        2.57      0.88 o 
   2   0  18        0.14       -1.06      0.63 o 
   3   0  18        2.30        2.48      0.92 o 
  -5   1  18       17.54       16.52      1.80 o 
  -4   1  18       36.96       40.31      1.65 o 
  -3   1  18        0.02        0.18      0.42 o 
  -2   1  18        0.49        0.45      0.58 o 
  -1   1  18       70.86       72.85      2.86 o 
   0   1  18       16.61       16.48      1.32 o 
   1   1  18       79.50       90.37      3.41 o 
   2   1  18       11.67        7.80      1.27 o 
   3   1  18        9.80       12.00      1.52 o 
  -5   2  18        6.94        7.80      1.38 o 
  -4   2  18       13.04       16.09      1.34 o 
  -3   2  18       19.01       21.75      1.36 o 
  -2   2  18        0.01        0.33      0.59 o 
  -1   2  18       55.75       59.29      2.57 o 
   0   2  18       18.43       17.72      1.37 o 
   1   2  18       13.60       11.74      1.36 o 
   2   2  18        0.06        1.02      0.83 o 
  -5   3  18       28.85       30.20      2.30 o 
  -4   3  18        3.33        4.44      1.17 o 
  -3   3  18      135.36      144.05      6.06 o 
  -2   3  18        0.42        0.13      0.59 o 
  -1   3  18       23.12       23.46      1.64 o 
   0   3  18        0.04        0.49      0.59 o 
   1   3  18        6.08        4.62      1.01 o 
   2   3  18       43.09       39.24      2.42 o 
  -4   4  18       12.95       13.48      1.69 o 
  -3   4  18       33.40       35.11      2.13 o 
  -2   4  18       38.94       39.84      2.21 o 
  -1   4  18        3.34        3.49      0.86 o 
   0   4  18       56.62       57.25      2.44 o 
   1   4  18        0.41       -0.29      0.73 o 
  -4   5  18        2.61        1.78      0.99 o 
  -3   5  18       47.69       49.51      2.52 o 
  -2   5  18        0.52        0.49      0.68 o 
  -1   5  18        6.18        6.32      1.05 o 
   0   5  18       10.23        9.22      1.11 o 
  -3   6  18        2.66        2.25      0.88 o 
  -2   6  18       26.82       25.82      1.83 o 
  -1   6  18        2.48        3.13      0.85 o 
   0   6  18       23.08       24.85      1.68 o 
  -2  -9  19        0.18        0.05      0.66 o 
  -1  -9  19       33.63       32.45      1.93 o 
  -3  -8  19       11.29        9.21      1.27 o 
  -2  -8  19        3.51        4.39      1.00 o 
  -1  -8  19       19.73       17.76      1.46 o 
   0  -8  19       12.83       12.51      1.15 o 
   1  -8  19        6.99        5.86      1.03 o 
  -3  -7  19        0.54        0.10      0.62 o 
  -2  -7  19       90.71      101.49      3.71 o 
  -1  -7  19        1.12        2.06      0.74 o 
   0  -7  19       10.21        9.08      1.02 o 
   1  -7  19       14.58       12.64      1.35 o 
   2  -7  19       16.10       11.56      1.43 o 
  -4  -6  19        0.24       -0.25      0.59 o 
  -3  -6  19       19.11       24.41      1.81 o 
  -2  -6  19       22.69       26.80      1.83 o 
  -1  -6  19       17.58       15.11      1.34 o 
   0  -6  19       79.86       85.19      2.97 o 
   1  -6  19       11.21       11.09      1.28 o 
   2  -6  19       29.08       28.93      2.03 o 
  -4  -5  19       17.77       17.15      1.26 o 
  -3  -5  19       14.66       12.04      1.35 o 
  -2  -5  19        5.78        3.67      0.88 o 
  -1  -5  19       46.24       53.15      2.44 o 
   0  -5  19       46.43       50.56      2.22 o 
   1  -5  19       29.81       32.68      2.00 o 
   2  -5  19        0.20       -0.45      0.68 o 
  -4  -4  19        1.73        2.47      1.19 o 
  -3  -4  19       12.16       12.97      1.43 o 
  -2  -4  19        0.27        0.02      0.56 o 
  -1  -4  19       56.33       56.25      2.48 o 
   0  -4  19        1.45        1.03      0.65 o 
   1  -4  19        2.69        2.75      0.85 o 
   2  -4  19       11.36       10.48      1.38 o 
  -4  -3  19        0.04        1.48      0.95 o 
  -3  -3  19        2.85        1.65      0.92 o 
  -2  -3  19       19.85       18.40      1.52 o 
  -1  -3  19       16.90       17.57      1.40 o 
   0  -3  19       33.93       35.62      1.84 o 
   1  -3  19       11.22       11.43      1.31 o 
   2  -3  19        0.05       -0.22      0.68 o 
  -5  -2  19       14.47       10.34      1.60 o 
  -4  -2  19       21.17       21.97      2.08 o 
  -3  -2  19        8.18        8.94      1.18 o 
  -2  -2  19       35.06       37.33      2.08 o 
  -1  -2  19       19.18       17.30      1.39 o 
   0  -2  19        5.73        5.53      0.91 o 
   1  -2  19       14.48       10.98      1.30 o 
   2  -2  19       13.54       10.35      1.33 o 
  -5  -1  19       35.66       38.86      2.67 o 
  -4  -1  19       18.94       19.63      1.99 o 
  -3  -1  19        6.43        6.07      1.08 o 
  -2  -1  19        1.64        1.38      0.67 o 
  -1  -1  19        0.01       -0.03      0.50 o 
   0  -1  19      129.24      138.70      4.09 o 
   1  -1  19        7.20        8.98      1.22 o 
   2  -1  19       43.06       41.45      2.44 o 
  -5   0  19        2.84        1.68      1.03 o 
  -4   0  19        2.04        1.15      0.85 o 
  -3   0  19       17.22       18.40      1.56 o 
  -2   0  19        3.92        1.46      0.73 o 
  -1   0  19        8.19        7.52      1.03 o 
   0   0  19        3.56        2.63      0.78 o 
   1   0  19        2.74        1.95      0.85 o 
   2   0  19        3.16        1.09      0.85 o 
  -4   1  19        0.26       -0.35      0.76 o 
  -3   1  19       51.42       54.02      2.61 o 
  -2   1  19        4.20        3.75      0.87 o 
  -1   1  19        6.48        3.96      0.86 o 
   0   1  19       12.38       12.08      1.15 o 
   1   1  19        0.72        0.38      0.74 o 
   2   1  19        0.08       -0.38      0.72 o 
  -4   2  19        0.51        0.98      0.91 o 
  -3   2  19        2.67        1.84      0.85 o 
  -2   2  19       13.00       12.49      1.32 o 
  -1   2  19       60.99       65.84      2.78 o 
   0   2  19        9.32       11.08      1.16 o 
   1   2  19      157.36      171.21      5.08 o 
  -4   3  19        1.15        1.78      1.03 o 
  -3   3  19        2.43        3.47      0.97 o 
  -2   3  19       12.84       16.15      1.45 o 
  -1   3  19        0.59        0.03      0.65 o 
   0   3  19        0.52        0.31      0.56 o 
  -3   4  19       19.42       22.06      1.78 o 
  -2   4  19       10.26       11.56      1.33 o 
  -1   4  19       63.80       66.99      2.86 o 
   0   4  19       41.57       41.43      2.08 o 
  -2   5  19        1.33        0.88      0.73 o 
  -1   5  19        0.90        0.82      0.70 o 
  -2  -7  20       71.97       80.58      3.26 o 
  -1  -7  20       11.49       11.80      1.25 o 
   0  -7  20       19.93       22.69      1.49 o 
  -3  -6  20        4.57        3.01      0.92 o 
  -2  -6  20       35.15       34.63      2.09 o 
  -1  -6  20        6.17        4.92      0.95 o 
   0  -6  20        0.08        0.68      0.62 o 
   1  -6  20       12.44       12.33      1.34 o 
  -3  -5  20        0.03        0.30      0.67 o 
  -2  -5  20       91.30       91.20      3.48 o 
  -1  -5  20        5.72        4.09      0.92 o 
   0  -5  20       11.28       11.92      1.15 o 
   1  -5  20        0.12        0.55      0.72 o 
  -3  -4  20        4.85        5.21      1.04 o 
  -2  -4  20        4.37        4.44      0.97 o 
  -1  -4  20       50.76       52.18      2.43 o 
   0  -4  20       25.65       29.29      1.68 o 
   1  -4  20        0.00       -0.13      0.70 o 
  -4  -3  20       55.36       57.21      2.16 o 
  -3  -3  20        1.73        1.44      0.79 o 
  -2  -3  20        3.71        3.80      0.96 o 
  -1  -3  20       56.56       52.09      2.41 o 
   0  -3  20        0.14       -0.36      0.56 o 
   1  -3  20        2.17        2.06      0.86 o 
  -4  -2  20       29.69       35.28      1.71 o 
  -3  -2  20       28.87       29.63      1.99 o 
  -2  -2  20       47.61       49.77      2.46 o 
  -1  -2  20       52.14       58.95      2.63 o 
   0  -2  20       13.41       14.57      1.28 o 
   1  -2  20       11.28        8.56      1.21 o 
  -4  -1  20        6.54        6.84      0.93 o 
  -3  -1  20        5.30        4.89      1.03 o 
  -2  -1  20        7.86        9.04      1.20 o 
  -1  -1  20        0.01       -0.14      0.62 o 
   0  -1  20       30.00       30.76      1.76 o 
   1  -1  20        0.01        0.24      0.76 o 
  -4   0  20       27.75       27.33      2.32 o 
  -3   0  20        3.25        3.44      0.95 o 
  -2   0  20       70.69       75.33      3.09 o 
  -1   0  20        2.79        1.91      0.77 o 
   0   0  20        7.95        9.05      1.08 o 
   1   0  20        2.40        2.32      0.92 o 
  -3   1  20       10.03        8.95      1.24 o 
  -2   1  20        0.00       -0.29      0.63 o 
  -1   1  20       16.21       14.20      1.36 o 
   0   1  20       38.18       40.63      2.03 o 
  -3   2  20        0.02       -0.39      0.60 o 
  -2   2  20        2.35        2.28      0.83 o 
  -1   2  20       48.71       53.93      2.55 o 
   0   2  20        2.98        2.44      0.76 o 
  -2   3  20        6.39        6.45      1.10 o 
  -1   3  20        4.04        4.74      0.99 o 
  -2  -4  21       45.84       50.72      2.56 o 
  -1  -4  21       21.30       21.99      1.68 o 
  -2  -3  21        1.52        0.80      0.70 o 
  -1  -3  21       21.45       21.79      1.64 o 
  -2  -2  21       10.51       12.46      1.36 o 
  -1  -2  21       66.48       69.14      2.88 o 
  -2  -1  21        0.03        0.23      0.65 o 
  -1  -1  21       33.80       32.99      1.97 o 
                                                 
